# Supplementary material for: Trends in incidence and mortality of esophageal cancer in China 1990−2019: A joinpoint and age-period-cohort analysis
Source: Front Oncol. 2022 Aug 15;12:887011. doi: 10.3389/fonc.2022.887011 (PMC9420985; doi:10.3389/fonc.2022.887011)
Supplement: Supplementary file 1 [file Table_1.xlsx]

## Sheet: Sheet1
TABLE S1 │ List of International Classification of Diseases (ICD) codes mapped to the Global Burden of Disease cause list.
	Cause	ICD10	ICD10 Used in Hospital/Claims Analyses	ICD9	ICD9 Used in Hospital/Claims Analyses
2	HIV/AIDS and sexually transmitted infections	A50-A60.9, A63-A64.0, B20-B23.8, B24-B24.0, B63, B97.81, C46-C46.52, C46.7-C46.9, F02.4, I98.0, K67.0-K67.2, M73.0-M73.8, N70-N71.9, N73-N74, N74.2-N74.8, O98.7-O98.73, Z11.3-Z11.4, Z20.2, Z20.6, Z21, Z22.4, Z83.0	A50-A60.9, I98.0, K67.0-K67.1, N74.3-N74.4	042-044.9, 054.1, 054.11-054.19, 090-099.9, 131-131.9, 176-176.9, 613-615.9, V01.6, V02.7-V02.9, V08, V73.8, V73.88, V73.9-V73.98, V74.5-V74.6	054.1-054.19, 090-099.5, 131-131.9
3	HIV/AIDS	B20-B23.8, B24-B24.0, B97.81, C46-C46.52, C46.7-C46.9, F02.4, O98.7-O98.73, Z11.4, Z20.6, Z21, Z83.0		042-044.9, 176-176.9, V08
4	HIV/AIDS - Drug-susceptible Tuberculosis	B20.0
5	HIV/AIDS - Multidrug-resistant Tuberculosis without extensive drug resistance
6	HIV/AIDS - Extensively drug-resistant Tuberculosis
7	HIV/AIDS resulting in other diseases	B20.1-B23.8, B24-B24.0, B97.81, C46-C46.52, C46.7-C46.9, F02.4		176-176.9
8	Sexually transmitted infections excluding HIV	A50-A60.9, A63-A64.0, B63, I98.0, K67.0-K67.2, M73.0-M73.8, N70-N71.9, N73-N74, N74.2-N74.8, Z11.3, Z20.2, Z22.4	A50-A60.9, I98.0, K67.0-K67.1, N74.3-N74.4	054.1, 054.11-054.19, 090-099.9, 131-131.9, 613-615.9, V01.6, V02.7-V02.9, V73.8, V73.88, V73.9-V73.98, V74.5-V74.6	054.1-054.19, 090-099.5, 131-131.9
9	Syphilis	A50-A53.9, I98.0, K67.2, M73.1-M73.8	A50-A52.9, I98.0	090-097.9	090-096.8
10	Chlamydial infection	A55-A56.8, K67.0, N74.4	A55-A56.11, K67.0, N74.4	099.41, 099.5	099.41-099.5
11	Gonococcal infection	A54-A54.9, K67.1, M73.0, N74.3	A54-A54.29, K67.1, N74.3	098-098.9	098-098.39
12	Trichomoniasis	A59-A59.9	A59-A59.9	131-131.9	131-131.9
13	Genital herpes	A60-A60.9	A60-A60.9	054.1, 054.11-054.19	054.1-054.19
14	Other sexually transmitted infections	A57-A58, A63-A64.0, B63, N70-N71.9, N73-N74, N74.2, N74.8		099-099.40, 099.49, 099.50-099.9, 613-615.9
15	Respiratory infections and tuberculosis	A10-A14, A15 -A18.89, A19-A19.9, A48.1, A70, B90-B90.9, B96.0-B96.1, B97.21, B97.4-B97.6, H65-H70.93, J00-J06.9, J09-J18.2, J18.8-J18.9, J19.6-J22.9, J36-J36.0, J85.1, J91.0, K67.3, K93.0, M49.0, N74.0-N74.1, P23-P23.9, P37.0, U04 -U04.9, U84.3, Z03.0, Z11.1, Z20.1, Z23.2, Z25.1	A10-A19.9, A48.1, A70, B90-B90.9, B96.0-B97.6, H65-H71.93, J00-J36.0, J85.1-J91.0, K67.3, K93.0, M49.0, N74.0-N74.1, P23-P23.9, P37.0, U04-U84.3	010-019.9, 079.82, 137-137.9, 320.4, 381-383.9, 460-469, 470.0, 475-475.9, 480-484, 484.1-490.9, 510-511.9, 513.0-513.9, 730.4-730.6, 770.0, V01.1, V01.82, V03.2, V04.7, V04.81, V12.01, V12.61, V74.1	010-019.9, 079.82, 137-137.9, 320.4, 381.0-382.3, 385.3-385.82, 460-484, 484.1-490.9, 510-513.9, 730.4-730.6, 770.0, V12.61
16	Tuberculosis	A10-A14, A15 -A18.89, A19-A19.9, B90-B90.9, K67.3, K93.0, M49.0, N74.0-N74.1, P37.0, U84.3, Z03.0, Z11.1, Z20.1, Z23.2	A10-A19.9, B90-B90.9, K67.3, K93.0, M49.0, N74.0-N74.1, P37.0, U84.3	010-019.9, 137-137.9, 320.4, 730.4-730.6, V01.1, V03.2, V12.01, V74.1	010-019.9, 137-137.9, 320.4, 730.4-730.6
17	Latent tuberculosis infection
18	Drug-susceptible tuberculosis	A10-A14, A15 -A18.89, A19-A19.9, B90-B90.9, K67.3, K93.0, M49.0, N74.0-N74.1, P37.0		010-019.9, 137-137.9, 320.4, 730.4-730.6
19	Multidrug-resistant tuberculosis without extensive drug resistance	U84.3
20	Extensively drug-resistant tuberculosis
21	Lower respiratory infections	A48.1, A70, B96.0-B96.1, B97.21, B97.4-B97.6, J09-J18.2, J18.8-J18.9, J19.6-J22.9, J85.1, J91.0, P23-P23.9, U04 -U04.9, Z25.1	A48.1, A70, B96.0-B97.6, J09-J22.9, J85.1-J91.0, P23-P23.9, U04-U04.9	079.82, 466-469, 470.0, 480-484, 484.1-490.9, 510-511.9, 513.0-513.9, 770.0, V01.82, V04.7, V04.81, V12.61	079.82, 466-470.0, 480-484, 484.1-490.9, 510-513.9, 770.0, V12.61
22	Upper respiratory infections	J00-J06.9, J36-J36.0	J00-J06.9, J36-J36.0	460-465.9, 475-475.9	460-465.9, 475-475.9
23	Otitis media	H65-H70.93	H65-H71.93	381-383.9	381.0-382.3, 385.3-385.82
24	Enteric infections	A00-A08.8, A09, A80-A80.9, B91, K52.1, Z11.0, Z20.0-Z20.09, Z22.1, Z23.0	A00-A09, A80-A80.9, K52.1	001-009.9, 045-045.93, 138, V01.0, V01.83, V02.0, V02.2-V02.3, V03.0, V74.0	001-009.9, 045-045.93
25	Diarrheal diseases	A00-A00.9, A02-A02.0, A02.8-A07, A07.2-A07.4, A08-A08.8, A09, K52.1, Z22.1, Z23.0	A00-A00.9, A02-A02.0, A02.8-A09, K52.1	001-001.9, 003.8-009.9, V01.0, V01.83, V02.0, V02.2-V02.3, V03.0, V74.0	001-001.9, 003.8-009.9
26	Typhoid and paratyphoid	A01-A01.4, Z11.0, Z20.0-Z20.09	A01.0-A01.4	002-002.9	002.0-002.9
27	Typhoid fever	A01.0-A01.09	A01.0-A01.09	002.0	002.0
28	Paratyphoid fever	A01.1-A01.4	A01.1-A01.4	002.1-002.9	002.1-002.9
29	Invasive Non-typhoidal Salmonella (iNTS)	A02.1-A02.29	A02.1-A02.29	003-003.7	003-003.7
30	Other intestinal infectious diseases	A07.0-A07.1, A07.8-A07.9, A80-A80.9, B91	A80-A80.9	045-045.93, 138	045-045.93
31	Neglected tropical diseases and malaria	A30-A30.9, A68-A68.9, A69.2-A69.29, A69.8-A69.9, A71-A71.9, A74.0, A75-A75.9, A77-A79.9, A82-A82.9, A90-A91.0, A92-A96.9, A98-A99.0, B33.0-B33.1, B50-B50.0, B50.8-B52.0, B52.8-B53.1, B53.8-B57.5, B60-B60.8, B64-B83.9, B89, B92, B94.0, K93.1, P37.1, P37.3-P37.4, U06-U06.9, Z11.6, Z20.3, Z24.2-Z24.3, Z26.0	A30-A30.9, A71-A74.0, B55.0-B74.2, B92-B94.0	030-030.9, 060-061.8, 065-066.9, 071-071.9, 076-076.9, 080-088.9, 120-129.0, 425.6, V01.5, V04.4-V04.5, V05.2, V12.03, V73.4-V73.6, V74.2, V75.1-V75.3, V75.5-V75.8	030-030.9, 076-076.9, 085.0-085.5, 122-125.2, V73.6-V74.2
32	Malaria	B50-B50.0, B50.8-B52.0, B52.8-B53.1, B53.8-B54.0, P37.3-P37.4		084-084.9, V12.03, V75.1
33	Chagas disease	B57-B57.5, K93.1		086-086.2, 425.6
34	Leishmaniasis	B55-B55.9, Z26.0	B55.0-B55.2	085-085.9, V05.2, V75.2	085.0-085.5
35	Visceral leishmaniasis	B55.0	B55.0	085.0	085.0
36	Cutaneous and mucocutaneous leishmaniasis	B55.1-B55.2	B55.1-B55.2	085.1-085.5	085.1-085.5
37	African trypanosomiasis	B56-B56.9		086.3-086.9, V75.3
38	Schistosomiasis	B65-B65.9		120-120.9, V75.5
39	Cysticercosis	B69-B69.9		123.1
40	Cystic echinococcosis	B67-B67.4, B67.8-B67.99	B67-B67.99	122-122.4, 122.8-122.9	122-122.9
41	Lymphatic filariasis	B74-B74.2	B74-B74.2	125.0-125.2	125.0-125.2
42	Onchocerciasis	B73-B73.1		125.3
43	Trachoma	A71-A71.9, A74.0, B94.0	A71-A74.0, B94.0	076-076.9, V73.6	076-076.9, V73.6
44	Dengue	A90-A91.0		061-061.8
45	Yellow fever	A95-A95.9, Z24.3		060-060.9, V04.4, V73.4
46	Rabies	A82-A82.9, Z20.3, Z24.2		071-071.9, V01.5, V04.5
47	Intestinal nematode infections	B76-B77.9, B79, Z11.6		126-126.9, 127.0, 127.3, V75.7
48	Ascariasis	B77-B77.9		127.0
49	Trichuriasis	B79		127.3
50	Hookworm disease	B76-B76.9		126-126.9
51	Food-borne trematodiases	B66-B66.9, B72.0		121-121.9, V75.6
52	Leprosy	A30-A30.9, B92	A30-A30.9, B92	030-030.9, V74.2	030-030.9, V74.2
53	Ebola	A98.4
54	Zika virus	U06-U06.9		066.3
55	Guinea worm disease	B72
56	Other neglected tropical diseases	A68-A68.9, A69.2-A69.29, A69.8-A69.9, A75-A75.9, A77-A79.9, A92-A94.0, A96-A96.9, A98-A98.3, A98.5-A99.0, B33.0-B33.1, B60-B60.8, B64, B67.5-B67.7, B68-B68.9, B70-B71.9, B74.3-B75, B78-B78.9, B80-B83.9, B89, P37.1		065-066.2, 066.4-066.9, 080-083.9, 087-088.9, 122.5-122.7, 123-123.0, 123.2-125, 125.4-125.9, 127, 127.1-127.2, 127.4-129.0, V73.5, V75.8
57	Other infectious diseases	A20-A28.9, A31-A39.9, A42-A44.9, A48-A48.0, A48.2-A49.9, A65-A65.0, A69-A69.1, A74, A74.8-A74.9, A81-A81.9, A83-A85.2, A85.8-A86.0, A87-A89.0, B00-B06.9, B10-B10.89, B15-B19.9, B25-B27.99, B33, B33.3-B34.9, B37-B37.2, B37.5-B47.1, B47.9-B49, B58-B59, B94, B94.1-B95.0, B95.2-B96, B96.2-B97.2, B97.29-B97.39, B97.7-B97.8, B97.89, B99-B99.9, D70.3, D86.81, D89.3, F02.1, F07.1, G00-G09.9, G14-G14.6, I…	A33-A39.9, A83-B05.9, B94.1, F07.1, G00-G05.8	020-029, 031-034.9, 036-039.4, 039.8-040, 040.1-040.9, 046-054.0, 054.10, 054.2-059.9, 062-064.9, 070-070.9, 072-074.1, 074.20, 074.3-075.9, 078, 078.2-079.81, 079.83-079.99, 100-101.6, 104-104.9, 112-112.0, 112.3-118.9, 130-130.9, 136-136.0, 136.2-136.9, 138.0-139.9, 310.89, 320-320.3, 320.5-326.9, 390-390.9, 392, 392.9, 484.0, 572.0-572.1, 771.0-771.3, V01, V01.2-V01.4, V01.7-V01.81, V01.84-V02…	032-033.9, 036-037.9, 047-053.9, 054.72-064.9, 310.89, 320-320.3, 320.5-323.9, 484.0, 771.3
58	Meningitis	A39-A39.9, A87-A87.9, D86.81, G00-G03.9, G06-G09.9, Z20.811, Z22.31	A39-A39.9, A87-A87.9, G00-G03.9	036-036.9, 047-049.9, 054.72, 320-320.3, 320.5-322.9, 324-326.9, V01.84	036-036.9, 047-049.9, 054.72, 320-320.3, 320.5-322.9
59	Encephalitis	A83-A85.2, A85.8-A86.0, B94.1, F07.1, G04-G05.8, Z24.1	A83-A86.0, B94.1, F07.1, G04-G05.8	062-064.9, 310.89, 323-323.9, V05.0-V05.1	062-064.9, 310.89, 323-323.9
60	Diphtheria	A36-A36.9, Z22.2, Z23.6	A36-A36.9	032-032.9, V02.4, V03.5, V74.3	032-032.9
61	Whooping cough	A37-A37.91, Z23.7	A37-A37.91	033-033.9, V03.6	033-033.9
62	Tetanus	A33-A35.0, Z23.5	A33-A35.0	037-037.9, 771.3, V03.7	037-037.9, 771.3
63	Measles	B05-B05.9, Z24.4	B05-B05.9	055-055.9, 484.0, V04.2, V73.2	055-055.9, 484.0
64	Varicella and herpes zoster	B01-B02.9, Z20.820	B01-B02.9	052-053.9, V01.71-V01.79, V05.4	052-053.9
65	Acute hepatitis	B15-B19.9, B94.2, P35.3, Z20.5, Z22.5-Z22.59, Z24.6		070-070.9, V02.6-V02.69, V05.3
66	Acute hepatitis A	B15-B15.9		070.0-070.1
67	Acute hepatitis B	B16-B16.9, B17.0, B18.0-B18.1, B19.1-B19.11		070.2-070.31, 070.42, 070.52
68	Acute hepatitis C	B17.1-B17.11, B18.2, B19.2-B19.21		070.41, 070.44, 070.51, 070.7-070.71
69	Acute hepatitis E	B17.2		070.43, 070.53
70	Other unspecified infectious diseases	A20-A28.9, A31-A32.9, A38-A38.9, A42-A44.9, A48-A48.0, A48.2-A49.9, A65-A65.0, A69-A69.1, A74, A74.8-A74.9, A81-A81.9, A88-A89.0, B00-B00.9, B03-B04, B06-B06.9, B10-B10.89, B25-B27.99, B33, B33.3-B34.9, B37-B37.2, B37.5-B47.1, B47.9-B49, B58-B59, B94, B94.8-B95.0, B95.2-B96, B96.2-B97.2, B97.29-B97.39, B97.7-B97.8, B97.89, B99-B99.9, D70.3, D89.3, F02.1, G14-G14.6, I00, I02, I02.9, I96-I96.9, I98…		020-029, 031-031.9, 034-034.9, 039-039.4, 039.8-040, 040.1-040.9, 046-046.9, 050-051.9, 054-054.0, 054.10, 054.2-054.71, 054.73-054.9, 056-059.9, 072-074.1, 074.20, 074.3-075.9, 078, 078.2-079.81, 079.83-079.99, 100-101.6, 104-104.9, 112-112.0, 112.3-118.9, 130-130.9, 136-136.0, 136.2-136.9, 138.0-139.9, 390-390.9, 392, 392.9, 572.0-572.1, 771.0-771.2, V01, V01.2-V01.4, V01.7, V01.8-V01.81, V01.8…
71	Maternal and neonatal disorders	A40.1, B95.1, F53-F54, N82-N82.9, N96, O00-O16.9, O18.0, O20-O26.93, O28-O36.93, O38.4, O40-O48.1, O60-O77.9, O80-O92.79, O94-O95, O96-O98.63, O98.8-P05.9, P07-P15.9, P19-P22.9, P24-P29.9, P36-P36.9, P38-P39.9, P50-P61.9, P70-P72.9, P74-P74.9, P75.0-P78.9, P80-P81.9, P83-P84, P90-P92.9, P94-P94.9, P96, P96.3-P96.4, P96.8-P96.9, P99.9, Z03.7-Z03.79, Z32-Z37.9, Z39-Z3A49, Z64.0-Z64.3, Z87.5-Z87.6	F53-F54, N82-N82.9, N96-N96, O00-P21.9, P24-P36.9, P38-P91.9, Z03.7-Z03.79, Z35-Z39.2, Z64.0-Z87.6	041.02, 619-619.9, 630-679.14, 760-768, 768.2-770, 770.2-771, 771.4-775.1, 775.4-779.34, 779.7-779.9, V02.51, V13.1, V13.21, V13.7, V15.21-V15.22, V15.87, V22-V24.2, V27-V28.9, V72.4-V72.42, V82.4, V91-V91.99	041.02, 619-619.9, 630-679.14, 764-765.9, 771, 771.4-774.9, 776.2-777.7, V13.1-V27.9, V82.4-V91.99
72	Maternal disorders	F53-F54, N82-N82.9, N96, O00-O16.9, O18.0, O20-O26.93, O28-O36.93, O38.4, O40-O48.1, O60-O77.9, O80-O92.79, O94-O95, O96-O98.63, O98.8-O9A513, Z03.7-Z03.79, Z32-Z37.9, Z39-Z3A49, Z64.0-Z64.3, Z87.5-Z87.6	F53-F54, N82-N82.9, N96-N96, O00-O9A.513, Z03.7-Z03.79, Z35-Z39.2, Z64.0-Z87.6	619-619.9, 630-655.23, 655.7-679.14, V13.1, V13.21, V15.21-V15.22, V22-V24.2, V27-V28.9, V72.4-V72.42, V82.4, V91-V91.99	619-619.9, 630-679.14, V13.1-V27.9, V82.4-V91.99
73	Maternal hemorrhage	O20-O20.9, O43.2-O43.239, O44-O44.00, O44.03-O46.93, O62.2, O67-O67.9, O72-O72.3	O20-O20.9, O43.2-O43.239, O44-O44.00, O44.03-O46.93, O62.2-O62.2, O67-O67.9, O72-O72.3	640-641.93, 661.2-661.23, 666-666.9	640-641.93, 661.2-661.23, 666-666.9
74	Maternal sepsis and other maternal infections	O23-O23.93, O41.1-O41.93, O85-O86.89, O91-O91.23	O23-O23.93, O41.1-O41.93, O85-O86.89, O91-O91.23	646.5-646.64, 658.4-658.93, 659.2-659.33, 670-670.9, 672-672.04, 674.1-674.34, 675-675.94	646.5-646.64, 658.4-658.93, 659.2-659.33, 670-670.9, 672-672.04, 674.1-674.34, 675-675.94
75	Maternal hypertensive disorders	O10-O16.9	O11-O16.9	642-642.94	642-642, 642.3-642.94
76	Maternal obstructed labor and uterine rupture	N82-N82.9, O64-O66.9, O70-O71.9, O83-O84.9	N82-N82.9, O64-O66.9, O70-O71.9, O83-O84.9	619-619.9, 652.7-652.73, 653-653.93, 659.0-659.13, 660-660.93, 664-665.94, 669.5-669.61	619-619.9, 652.7-652.73, 653-653.93, 659.0-659.13, 660-660.93, 664-665.94, 669.5-669.61
77	Maternal abortion and miscarriage	N96, O01-O08.9, O36.7-O36.73	N96-N96, O01-O08.9, O36.2-O36.23, O36.7-O36.73	630-632.9, 634-639.9, 656.4-656.43	630-632.9, 634-639.9, 656.4-656.43
78	Ectopic pregnancy	O00-O00.9	O00-O00.9	633-633.91	633-633.91
79	Other maternal disorders	F53-F54, O09-O09.93, O18.0, O21-O22.93, O24.4-O24.439, O25-O26.93, O28-O36.63, O36.8-O36.93, O38.4, O40-O41.03, O42-O43.199, O43.8-O43.93, O44.01-O44.02, O47-O48.1, O60-O62.1, O62.3-O63.9, O68-O69.9, O73-O77.9, O80-O82.9, O87-O90.9, O92-O92.79, O94-O95, O96-O97.9, O9A111-O9A513, Z03.7-Z03.79, Z32-Z37.9, Z39-Z3A49, Z64.0-Z64.3, Z87.5-Z87.6		643-646.44, 646.7-646.93, 648.1-648.14, 649.7-652.63, 652.8-652.93, 654-655.23, 655.7-656.33, 656.5-658.33, 659, 659.4-659.93, 661-661.13, 661.3-663.93, 667-669.44, 669.7-669.94, 671-671.94, 673-674.04, 674.4-674.94, 676-679.14, V13.1, V13.21, V15.21-V15.22, V22-V24.2, V27-V28.9, V72.4-V72.42, V82.4, V91-V91.99
80	Neonatal disorders	A40.1, B95.1, P00-P05.9, P07-P15.9, P19-P22.9, P24-P29.9, P36-P36.9, P38-P39.9, P50-P61.9, P70-P72.9, P74-P74.9, P75.0-P78.9, P80-P81.9, P83-P84, P90-P92.9, P94-P94.9, P96, P96.3-P96.4, P96.8-P96.9, P99.9	P05-P21.9, P24-P36.9, P38-P91.9	041.02, 655.3-655.63, 760-768, 768.2-770, 770.2-771, 771.4-775.1, 775.4-779.34, 779.7-779.9, V02.51, V13.7, V15.87	041.02, 764-765.9, 771, 771.4-774.9, 776.2-777.7
81	Neonatal preterm birth	P07.2-P07.39, P22-P22.9, P25-P28.9, P61.2, P77-P77.9	P05-P07.39	765.21-765.9, 769-770, 770.2-770.9, 776.6, 777.5-777.53	764-765.9
82	Neonatal encephalopathy due to birth asphyxia and trauma	P02-P03.9, P10-P15.9, P20-P21.9, P24-P24.9, P52-P52.9, P90-P91.9	P21-P21.9, P24-P24.9, P91-P91.9	761.7-763.9, 767-768, 768.2-768.9, 779.0-779.2
83	Neonatal sepsis and other neonatal infections	A40.1, B95.1, P36-P36.9, P38-P39.9	P36-P36.9, P38-P39.9, P77-P78.1	041.02, 771, 771.4-771.89, V02.51	041.02, 771, 771.4-771.89, 777.5-777.7
84	Hemolytic disease and other neonatal jaundice	P55-P59.9	P55-P60.0	773-774.9	773-774.9, 776.2
85	Other neonatal disorders	P00-P01.9, P04-P05.9, P07-P07.18, P08-P09, P19-P19.9, P29-P29.9, P50-P51.9, P53-P54.9, P60-P61.1, P61.3-P61.9, P70-P72.9, P74-P74.9, P75.0-P76.9, P78-P78.9, P80-P81.9, P83-P84, P92-P92.9, P94-P94.9, P96, P96.3-P96.4, P96.8-P96.9, P99.9		655.3-655.63, 760-761.6, 764-765.20, 766-766.9, 771.9-772.9, 775-775.1, 775.4-776.5, 776.7-777.4, 777.6-779, 779.3-779.34, 779.7-779.9
86	Nutritional deficiencies	D50-D53.9, E00-E02, E40-E46.9, E50-E61.9, E63-E64.9, Z13.2-Z13.3	E01-E02, E50.0-E50.7	244.2, 260-269.9, 280-281.2, V12.1, V18.2-V18.3, V77.2, V78.0-V78.1	244.2, 264.0-264.6
87	Protein-energy malnutrition	E40-E46.9, E64.0		260-263.9
88	Iodine deficiency	E00-E02	E01-E02	244.2	244.2
89	Vitamin A deficiency	E50-E50.9, E64.1	E50.0-E50.7	264-264.9	264.0-264.6
90	Dietary iron deficiency	D50-D50.9		280-280.9
91	Other nutritional deficiencies	D51-D53.9, E51-E61.9, E63-E64, E64.2-E64.9		265-269.9, 281-281.2
93	Neoplasms	C00-C07, C08-C19.0, C20, C21-C21.8, C22-C22.4, C22.7-C23, C24-C26.1, C26.8-C26.9, C30-C30.1, C31-C33, C34-C34.92, C37-C37.0, C38-C39.9, C40-C41.4, C41.8-C41.9, C43-C45.2, C45.7, C45.9, C47-C4A, C50-C50.629, C50.8-C52, C53-C54.3, C54.8-C56.2, C56.9-C58.0, C60-C64.2, C64.9-C69.92, C70-C70.1, C70.9-C73, C74-C75.5, C75.8-C79.9, C80-C81.49, C81.7-C81.79, C81.9-C85.29, C85.7-C86.6, C88-C90.32, C91-C93.…	C44.01-C75.92, D00-D24.9, D26.0-D39.9, D4-D49.9, E34.0, K51.4-K51.419, K62.0-K62.3, K63.5, N60-N60.99, N84.0-N84.1, N87-N87.9	140-175.9, 177-217.8, 219-237.6, 237.70-237.72, 237.9-239.9, 569.0, 610-610.9, 622.1-622.2, 622.7, V07.39, V10-V11, V13.22-V13.24, V16-V16.9, V42.4, V42.81-V42.82, V59.2-V59.3, V72.32, V76-V76.9	173.01-217.8, 219-237.6, 237.70-237.72, 237.9-239.9, 569.0, 610-610.9, 622.1-622.2, 622.7
94	Lip and oral cavity cancer	C00-C07, C08-C08.9, Z85.81-Z85.810		140-145.9, V76.42
95	Nasopharynx cancer	C11-C11.9		147-147.9
96	Other pharynx cancer	C09-C10.9, C12-C13.9		146-146.9, 148-148.9
97	Esophageal cancer	C15-C15.9, Z85.01		150-150.9
98	Stomach cancer	C16-C16.9, Z12.0, Z85.02-Z85.028		151-151.9, 209.23, V10.04
99	Colon and rectum cancer	C18-C19.0, C20, C21-C21.8, Z12.1-Z12.13, Z85.03-Z85.048, Z86.010		153-154.9, 209.1-209.17, V10.05-V10.06, V76.41, V76.5-V76.52
100	Liver cancer	C22-C22.4, C22.7-C22.9, Z85.05		155-155.9, V10.07
101	Liver cancer due to hepatitis B
102	Liver cancer due to hepatitis C
103	Liver cancer due to alcohol use
104	Liver cancer due to NASH
105	Liver cancer due to other causes
106	Gallbladder and biliary tract cancer	C23, C24-C24.9		156-156.9
107	Pancreatic cancer	C25-C25.9, Z85.07		157-157.9
108	Larynx cancer	C32-C32.9, Z85.21		161-161.9, V10.21
109	Tracheal, bronchus, and lung cancer	C33, C34-C34.92, Z12.2, Z80.1-Z80.2, Z85.1-Z85.20		162-162.9, 209.21, V10.1-V10.20, V16.1-V16.2, V16.4-V16.40
110	Malignant skin melanoma	C43-C43.9, Z85.82-Z85.828		172-172.9
111	Non-melanoma skin cancer	C44.01-C44.99	C44.01-C44.92	173-173.99	173.01-173.92
112	Non-melanoma skin cancer (squamous-cell carcinoma)	C44.02, C44.12-C44.129, C44.22-C44.229, C44.32-C44.329, C44.42, C44.52-C44.529, C44.62-C44.629, C44.72-C44.729, C44.82, C44.92	C44.02, C44.12-C44.129, C44.22-C44.229, C44.32-C44.329, C44.42, C44.52-C44.529, C44.62-C44.629, C44.72-C44.729, C44.82, C44.92	173.02, 173.12, 173.22, 173.32, 173.42, 173.52, 173.62, 173.72, 173.82, 173.92	173.02, 173.12, 173.22, 173.32, 173.42, 173.52, 173.62, 173.72, 173.82, 173.92
113	Non-melanoma skin cancer (basal-cell carcinoma)	C44.01, C44.11-C44.119, C44.21-C44.219, C44.31-C44.319, C44.41, C44.51-C44.519, C44.61-C44.619, C44.71-C44.719, C44.81, C44.91	C44.01, C44.11-C44.119, C44.21-C44.219, C44.31-C44.319, C44.41, C44.51-C44.519, C44.61-C44.619, C44.71-C44.719, C44.81, C44.91	173.01, 173.11, 173.21, 173.31, 173.41, 173.51, 173.60-173.61, 173.71, 173.81, 173.91	173.01, 173.11, 173.21, 173.31, 173.41, 173.51, 173.60-173.61, 173.71, 173.81, 173.91
114	Breast cancer	C50-C50.629, C50.8-C50.929, Z12.3-Z12.39, Z80.3, Z85.3, Z86.000		174-175.9, V10.3, V16.3
115	Cervical cancer	C53-C53.9, Z12.4, Z85.41		180-180.9, V10.41, V72.32
116	Uterine cancer	C54-C54.3, C54.8-C54.9, Z85.42, Z86.001		182-182.9
117	Ovarian cancer	C56-C56.2, C56.9, Z80.41, Z85.43		183-183.0, 183.8-183.9, V10.43, V16.41
118	Prostate cancer	C61-C61.9, Z12.5, Z80.42, Z85.46		185-185.9, V10.46, V16.42, V76.44
119	Testicular cancer	C62-C62.92, Z80.43, Z85.47-Z85.48		186-186.9, V10.47-V10.48, V16.43
120	Kidney cancer	C64-C64.2, C64.9-C65.9, Z80.51, Z85.52-Z85.54		189-189.1, 189.5-189.6, 209.24
121	Bladder cancer	C67-C67.9, Z12.6-Z12.79, Z80.52, Z85.51		188-188.9, V10.51, V16.52, V76.3
122	Brain and central nervous system cancer	C70-C70.1, C70.9-C72.9, Z85.841-Z85.848, Z86.011		191-191.9
123	Thyroid cancer	C73, Z85.850		193-193.9
124	Mesothelioma	C45-C45.2, C45.7, C45.9
125	Hodgkin lymphoma	C81-C81.49, C81.7-C81.79, C81.9-C81.99, Z85.71-Z85.72		201-201.98, V10.72
126	Non-Hodgkin lymphoma	C82-C85.29, C85.7-C86.6, C96-C96.9		200-200.9, 202-202.98
127	Multiple myeloma	C88-C90.32		203-203.9
128	Leukemia	C91-C93.7, C93.9-C95.2, C95.7-C95.92, Z80.6, Z85.6		204-208.92, V10.59-V10.69, V16.6
129	Acute lymphoid leukemia	C91.0-C91.02, C91.2-C91.32, C91.6-C91.62		204.0-204.02
130	Chronic lymphoid leukemia
131	Acute myeloid leukemia	C92.0-C92.02, C92.3-C92.62, C93.0-C93.02, C94.0-C94.02, C94.2-C94.22, C94.4-C94.5		205.0-205.02, 205.2-205.32, 206.0-206.02, 207.0-207.02, 207.2-207.82
132	Chronic myeloid leukemia	C92.1-C92.22		205.1-205.12, 207.1
133	Other leukemia
134	Other malignant neoplasms
135	Other neoplasms	C75.90-C75.92, D00-D24.9, D26.0-D39.9, D4-D49.9, E34.0, K51.4-K51.419, K62.0-K62.3, K63.5, N60-N60.99, N84.0-N84.1, N87-N87.9	C75.90-C75.92, D00-D24.9, D26.0-D39.9, D4-D49.9, E34.0, K51.4-K51.419, K62.0-K62.3, K63.5, N60-N60.99, N84.0-N84.1, N87-N87.9	209.4-209.57, 209.61, 209.63-209.67, 210.0-217.8, 219-237.6, 237.70-237.72, 237.9-239.9, 569.0, 610-610.9, 622.1-622.2, 622.7	209.4-217.8, 219-237.6, 237.70-237.72, 237.9-239.9, 569.0, 610-610.9, 622.1-622.2, 622.7
136	Myelodysplastic, myeloproliferative, and other hematopoietic neoplasms	D45-D47.9	D45-D47.9	238.4-238.9	238.4-238.9
137	Benign and in situ intestinal neoplasms	C75.90-C75.92, D01-D01.9, D12-D12.9, D13.3-D13.39, D13.9, D37.2-D37.5, E34.0, K51.4-K51.419, K62.0-K62.3, K63.5	C75.90-C75.92, D01-D01.9, D12-D12.9, D13.3-D13.39, D13.9, D37.2-D37.5, E34.0, K51.4-K51.419, K62.0-K62.3, K63.5	209.4-209.57, 211.2-211.4, 230.3-230.7, 235.2, 236.0, 569.0, 610-610.9	209.4-209.57, 211.2-211.4, 230.3-230.7, 235.2, 236.0, 569.0, 610-610.9
138	Benign and in situ cervical and uterine neoplasms	D06-D06.9, D07.0, D26.0-D26.9, D39.0, N84.0-N84.1, N87-N87.9	D06-D06.9, D07.0, D26.0-D26.9, D39.0, N84.0-N84.1, N87-N87.9	219-219.9, 233.1-233.2, 622.1-622.2, 622.7	219-219.9, 233.1-233.2, 622.1-622.2, 622.7
139	Other benign and in situ neoplasms	D00-D00.2, D02-D05.92, D07, D07.1-D11.9, D13-D13.2, D13.4-D13.7, D14-D24.9, D27-D37.1, D37.6-D39, D39.1-D39.9, D4-D44.9, D48-D49.9, N60-N60.99	D00-D00.2, D02-D05.92, D07, D07.1-D11.9, D13-D13.2, D13.4-D13.7, D14-D24.9, D27-D37.1, D37.6-D39, D39.1-D39.9, D4-D44.9, D48-D49.9, N60-N60.99	209.61, 209.63-209.67, 210.0-211.1, 211.5-217.8, 220-230.2, 230.8-233.0, 233.3-235.1, 235.3-236, 236.1-237.6, 237.70-237.72, 237.9-238.3, 239-239.9	209.61-211.1, 211.5-217.8, 220-230.2, 230.8-233.0, 233.3-235.1, 235.3-236, 236.1-237.6, 237.70-237.72, 237.9-238.3, 239-239.9
140	Cardiovascular diseases	B33.2-B33.24, D86.85, G45-G46.8, I01-I01.9, I02.0, I05-I09.9, I11-I11.2, I11.9, I20-I21.6, I21.9-I27.0, I27.2-I28.9, I30-I38.0, I39-I41.8, I42-I43.8, I44-I44.8, I45-I52.8, I60-I64, I64.1, I65-I83.93, I86-I89.0, I89.9, I95.0-I95.1, I98, I98.8-I99.9, K75.1, R00-R01.2, Z01.3-Z01.31, Z03.4-Z03.5, Z13.6, Z52.7, Z82.3-Z82.49, Z86.7-Z86.79, Z94.1-Z94.3, Z95-Z95.9	A32.82, B33.2-B33.24, B37.6, I01-I09.9, I20-I27.0, I27.2-I73.9	074.2, 074.21-074.23, 391-391.9, 392.0, 393-398.99, 402-402.91, 410-416.0, 416.8-417.9, 420-425.5, 425.7-440.29, 440.4-445.89, 447-454.9, 456, 456.3-457, 457.1, 457.8-458.1, 459-459.9, 785-785.3, V12.5-V12.59, V15.1, V17.1, V17.3-V17.49, V42.1-V42.2, V43.2-V43.5, V45.0-V45.09, V45.81-V45.82, V47.2, V58.61, V58.63, V58.66, V58.73, V81-V81.2	074.2-074.23, 112.81-115.94, 391-398.99, 410-416.0, 416.8-440.29, 440.4-443.9
141	Rheumatic heart disease	I01-I01.9, I02.0, I05-I09.9	I01-I09.9	391-391.9, 392.0, 393-398.99	391-398.99
142	Ischemic heart disease	I20-I21.6, I21.9-I25.9, Z82.4-Z82.49	I20-I25.9	410-414.9, V17.3	410-414.9
143	Stroke	G45-G46.8, I60-I62, I62.9-I64, I64.1, I65-I69.998, Z82.3	I60-I69.4	430-439.6, V12.54, V17.1	430-437.9
144	Ischemic stroke	G45-G46.8, I63-I63.9, I65-I66.9, I67.2-I67.848, I69.3-I69.4	I63-I63.9	433-435.9, 437.0-437.2, 437.4-437.9	434-434.91
145	Intracerebral hemorrhage	I61-I62, I62.9, I69.0-I69.298	I61-I62.9	431, 431.1-432.9	431, 431.1-432.9
146	Subarachnoid hemorrhage	I60-I60.9, I67.0-I67.1	I60-I60.9, I67.0-I67.1	430-430.9, 431.0, 437.3	430-430.9, 431.0, 437.3
147	Hypertensive heart disease	I11-I11.2, I11.9		402-402.91
148	Non-rheumatic valvular heart disease	I34-I37.9	I34-I37.9	424.0-424.3	424.0-424.3
149	Non-rheumatic calcific aortic valve disease		I35-I35.9		424.1
150	Non-rheumatic degenerative mitral valve disease		I34-I34.9		424.0
151	Other non-rheumatic valve diseases		I36-I37.9		424.2-424.3
152	Cardiomyopathy and myocarditis	B33.2-B33.20, B33.22-B33.24, D86.85, I40-I41.8, I42-I43.8, I51.4-I51.6	B33.2-B33.20, B33.22-B33.24, I40-I41.8, I51.4-I51.6	074.2, 074.23, 422-422.99, 425-425.5, 425.7-425.9, 429.0-429.1	074.2, 074.23, 422-422.99, 429.0-429.1
153	Myocarditis	B33.2-B33.20, B33.22-B33.24, D86.85, I40-I41.8, I51.4-I51.6	B33.2-B33.20, B33.22-B33.24, I40-I41.8, I51.4-I51.6	074.2, 074.23, 422-422.99, 429.0-429.1	074.2, 074.23, 422-422.99, 429.0-429.1
154	Alcoholic cardiomyopathy	I42.6		425.5
155	Other cardiomyopathy	I42.0-I42.5, I42.7		425.0-425.18, 425.3, 425.8-425.9
156	Atrial fibrillation and flutter	I48-I48.92	I48-I48.92	427.3-427.32	427.3-427.32
157	Peripheral artery disease	I70.2-I70.92, I73-I73.9	I70.2-I73.9	440.2-440.29, 440.4-440.9, 443-443.2, 443.8-443.9	440.2-440.29, 440.4-443.9
158	Endocarditis	B33.21, I33-I33.9, I38-I38.0, I39-I39.9	A32.82, B33.21, B37.6, I33-I33.9, I38-I39.9	074.22, 421-421.9, 424, 424.4-424.99	074.22, 112.81-115.94, 421-421.9, 424, 424.4-424.99
159	Other cardiovascular and circulatory diseases
160	Chronic respiratory diseases	D86-D86.2, D86.9, G47.3-G47.39, J30-J35.9, J37-J39.9, J41-J42.4, J43-J46.0, J47-J47.9, J60-J68.9, J70.8-J70.9, J80-J80.9, J82, J84-J84.9, J90-J90.0, J91, J91.8-J93.12, J93.8-J94.9, J96-J96.92, J98-J99.8, R05.0-R06.9, R09-R09.89, R84-R84.9, R91-R91.8, Z82.5	D86-D86.2, D86.9, J41-J65.0, J84-J84.9, J92.0	135-135.9, 278.03, 327.2-327.29, 470, 470.9-474.9, 476-479, 491-508.9, 512-513, 514-518.53, 518.8-519, 519.11-519.9, 786-786.9, 793.1-793.2, 799.0-799.1, V07.1, V12.6-V12.60, V12.69, V13.81, V14-V15.09, V15.84, V17.5-V17.6, V19.6, V42.6, V43.81, V45.76, V58.74, V81.3-V81.4	135-135.9, 491-505.9, 515-516.9
161	Chronic obstructive pulmonary disease	J41-J42.4, J43-J44.9	J41-J44.9	491-492.9, 496-499	491-492.9, 496-499
162	Pneumoconiosis	J60-J65.0, J92.0	J60-J65.0, J92.0	500-505.9	500-505.9
163	Silicosis	J62-J62.9	J62-J62.9	502-502.9	502-502.9
164	Asbestosis	J61-J61.0, J92.0	J61-J61.0, J92.0	501-501.9	501-501.9
165	Coal workers pneumoconiosis	J60-J60.0	J60-J60.0	500-500.9	500-500.9
166	Other pneumoconiosis	J63-J65.0	J63-J65.0	503-505.9	503-505.9
167	Asthma	J45-J46.0, Z82.5	J45-J46.0	493-493.92, V17.5	493-493.92
168	Interstitial lung disease and pulmonary sarcoidosis	D86-D86.2, D86.9, J84-J84.9	D86-D86.2, D86.9, J84-J84.9	135-135.9, 515, 515.9-516.9	135-135.9, 515-516.9
169	Other chronic respiratory diseases	J30-J35.9, J37-J39.9, J47-J47.9, J66-J68.9, J70.8-J70.9, J82, J90-J90.0, J91, J91.8-J92, J92.9-J93.12, J93.8-J94.9, J96.1-J96.8, J98-J99.8		470, 470.9-474.9, 476-479, 494-495.9, 506-508.9, 512-513, 514-514.9, 515.0, 517-518.4, 518.8-518.81, 518.83-519, 519.11-519.9, V07.1, V12.6-V12.60, V12.69, V13.81, V14-V15.09, V15.84, V17.6, V19.6, V42.6, V43.81, V45.76, V58.74, V81.3-V81.4
170	Digestive diseases	I84-I85.9, I98.2, K20-K23.8, K25-K31.9, K35-K38.9, K40-K42.9, K44-K46.9, K50-K51.319, K51.5-K52, K52.2-K52.9, K55-K62, K62.4-K62.6, K62.8-K63.4, K63.8-K67, K67.8-K68.1, K68.12-K68.9, K70-K75, K75.2, K75.4-K76.2, K76.4-K77.8, K80-K80.81, K81-K83.9, K85-K87.1, K90-K90.9, K92-K92.9, K93.8, R11-R19.8, R85-R85.9, Z13.81-Z13.818, Z43.1-Z43.4, Z52.6, Z83.7-Z83.79, Z87.1-Z87.19, Z94.4	I84-I85.9, I98.2-I98.2, K20-K42.9, K44-K51.319, K51.5-K51.919, K52.2-K62, K62.4-K62.6, K62.8-K63.4, K63.8-K67, K67.8-K68.1, K68.12-K90.9, K92-K92.9, K93.8, R12-R18.9, R85-R85.9, Z52.6, Z94.4	455-455.9, 456.0-456.21, 530-530.85, 530.89-536.3, 536.8-538, 540-543.9, 550-551.1, 551.3-552.1, 552.3-553.1, 553.3-558.9, 560-560.39, 560.8-562.13, 564-564.1, 564.5-569, 569.1-569.5, 569.81-572, 572.2-579.2, 579.4-579.9, 784-784.99, 787-787.99, 789.9, 792.1-792.4, V12.7-V12.79, V18.5-V18.59, V42.7, V45.72, V45.75, V47.3, V58.75, V59.6	455-456.21, 530-530.85, 530.89-536.3, 536.8-538, 540-551.1, 551.3-552.1, 552.3-553.1, 553.3-564.1, 564.5-569, 569.1-569.49, 569.81-579.2, 579.4-579.9, 787.1-792.4, V42.7, V59.6
171	Cirrhosis and other chronic liver diseases	I85-I85.9, I98.2, K70-K71, K71.3-K72, K72.1-K75, K75.2, K75.4-K76.2, K76.4-K77.8, R16-R18.9, Z52.6, Z94.4	I85-I85.9, I98.2-I98.2, K70-K71, K71.3-K72, K72.1-K77.8, R16-R18.9, Z52.6, Z94.4	456.0-456.21, 570-572, 572.2-573.9, V42.7, V59.6	456.0-456.21, 570-573.9, V42.7, V59.6
172	Cirrhosis and other chronic liver diseases due to hepatitis B
173	Cirrhosis and other chronic liver diseases due to hepatitis C
174	Cirrhosis and other chronic liver diseases due to alcohol use
175	Cirrhosis and other chronic liver diseases due to NAFLD		K76.0		571.9
176	Cirrhosis and other chronic liver diseases due to other causes
177	Upper digestive system diseases	K21-K21.9, K22.7-K22.719, K25-K30, R12	K20-K30, K92.0-K92.2, R12-R12	530.11, 530.7-530.85, 530.89-536.3, 536.8-536.9, 787.1	530-530.85, 530.89-536.3, 536.8-536.9, 578-578.9, 787.1-787.1
178	Peptic ulcer disease	K25-K28.9	K25-K28.9, K92.0-K92.2	531-534.91	531-534.91, 578-578.9
179	Gastritis and duodenitis	K29-K29.91	K29-K29.91	535-535.9	535-535.9
180	Gastroesophageal reflux disease	K21-K21.9, K22.7-K22.719, R12	K21-K21.9, K22.7-K22.719, R12-R12	530.11, 530.7-530.85, 530.89-530.9, 787.1	530.11-530.11, 530.7-530.85, 530.89-530.9, 787.1-787.1
181	Appendicitis	K35-K37.9	K35-K37.9	540-542.9	540-542.9
182	Paralytic ileus and intestinal obstruction	K56-K56.9	K56-K56.9	560-560.39, 560.8-560.9, 569.87	560-560.9, 569.87
183	Inguinal, femoral, and abdominal hernia	K40-K42.9, K44-K46.9	K40-K42.9, K44-K46.9	550-551.1, 551.3-552.1, 552.3-553.1, 553.3-553.9	550-551.1, 551.3-552.1, 552.3-553.1, 553.3-553.9
184	Inflammatory bowel disease	K50-K51.319, K51.5-K52, K52.8-K52.9	K50-K51.319, K51.5-K51.919	555-556.9, 558-558.9, 564.1, 569.5	555-556.9, 564.1
185	Vascular intestinal disorders	K55-K55.9	K55-K55.9	557-557.9, 569.84-569.86	557-557.9, 569.84-569.86
186	Gallbladder and biliary diseases	K80-K80.81, K81-K83.9, K87-K87.1	K80-K83.9, K87-K87.1	574-576.9	574-576.9
187	Pancreatitis	K85-K86.9	K85-K86.9	577-577.9	577-577.9
188	Other digestive diseases	I84-I84.9, K20-K20.9, K22-K22.6, K22.8-K23.8, K31-K31.9, K38-K38.9, K52.2-K52.3, K57-K62, K62.4-K62.6, K62.8-K63.4, K63.8-K67, K67.8-K68.1, K68.12-K68.9, K71.0-K71.2, K72.0-K72.01, K90-K90.9, K92-K92.9, K93.8	I84-I84.9, K31-K31.9, K38-K38.9, K52.2-K52.3, K57-K62, K62.4-K62.6, K62.8-K63.4, K63.8-K67, K67.8-K68.1, K68.12-K68.9, K71.0-K71.2, K72.0-K72.01, K90-K90.9, K92, K92.8-K92.9, K93.8, R85-R85.9	455-455.9, 530-530.10, 530.12-530.6, 537-538, 543-543.9, 561-562.13, 564-564.09, 564.5-569, 569.1-569.49, 569.81-569.83, 569.89-569.9, 578-579.2, 579.4-579.9	455-455.9, 537-538, 543-543.9, 561-564.09, 564.5-569, 569.1-569.49, 569.81-569.83, 569.89-569.9, 579-579.2, 579.4-579.9, 792.1-792.4
189	Neurological disorders	F00-F02.0, F02.2-F02.3, F02.8-F03.91, F06.2, G10-G10.0, G11-G13.8, G20-G21, G21.2-G24, G24.1-G25.0, G25.2-G25.3, G25.5, G25.8-G26.0, G30-G31.1, G31.8-G32.89, G35-G35.0, G36-G37.9, G40-G41.9, G43-G44.89, G50-G54.1, G54.5-G62, G62.2-G65.2, G70-G71.19, G71.3-G72, G72.1-G73.7, G80-G83.9, G89-G93.6, G93.8-G95.29, G95.8-G96, G96.1, G96.12-G96.9, G98-G99.8, M33-M33.99, M60-M60.19, M60.8-M60.9, M79.7, R2…	F00-F06.2, G12-G20.9, G30-G31.1, G31.8-G44.41	290-290.9, 294.0-294.9, 307.8-307.89, 315-315.9, 330-331.8, 331.82-333.91, 333.93-346.93, 348-348.9, 350-353.0, 353.5-357.5, 357.7-359.23, 359.29-359.9, 710.3-710.4, 725-725.9, 728-728.85, 728.87-728.9, 775.2, 780.3-780.59, 780.7-780.72, 780.96, 781-781.99, 793.0, 799.3-799.7, V17.2, V58.72	290-290.9, 294.0-294.9, 307.81, 331-331.7, 331.82-332.0, 335-346.93
190	Alzheimer's disease and other dementias	F00-F02.0, F02.8-F03.91, F06.2, G30-G31.1, G31.8-G32.89	F00-F02.0, F02.8-F06.2, G30-G31.1, G31.8-G32.89	290-290.9, 294.0-294.9, 331-331.2, 331.6-331.7, 331.82, 331.89-331.9	290-290.9, 294.0-294.9, 331-331.7, 331.82-331.9
191	Parkinson's disease	F02.3, G20-G20.9	F02.3, G20-G20.9	332-332.0	332-332.0
192	Idiopathic epilepsy	G40-G41.9, Z82.0		345-345.91
193	Multiple sclerosis	G35-G35.0	G35-G35.0	340-340.9	340-340.9
194	Motor neuron disease		G12-G12.9		335-335.9
195	Headache disorders	G43-G44.89	G43-G44.41	307.81, 339-339.89, 346-346.93	307.81, 339.1-339.3, 346-346.93
196	Migraine	G43-G43.919	G43-G43.919, G44.4-G44.41	346-346.93	339.3, 346-346.93
197	Tension-type headache	G44.2-G44.229, G44.4-G44.41	G44.2-G44.229	307.81, 339.1-339.12, 339.3	307.81, 339.1-339.12
198	Other neurological disorders	F02.2, G10-G10.0, G11-G13.8, G21, G21.2-G24, G24.1-G25.0, G25.2-G25.3, G25.5, G25.8-G26.0, G36-G37.9, G50-G54.1, G54.5-G62, G62.2-G65.2, G70-G71.19, G71.3-G72, G72.1-G73.7, G80-G83.9, G89-G93.6, G93.8-G95.29, G95.8-G96, G96.1, G96.12-G96.9, G98-G99.8, M33-M33.99, M60-M60.19, M60.8-M60.9, M79.7		307.8-307.80, 307.89, 330-330.9, 331.3-331.5, 331.8, 331.83, 332.1-333.91, 333.93-338.4, 341-344.9, 348-348.9, 350-353.0, 353.5-357.5, 357.7-359.23, 359.29-359.9, 710.3-710.4, 725-725.9, 728-728.85, 728.87-728.9, 775.2, 780.96
199	Mental disorders	F04-F06.1, F06.3-F07.0, F08-F09.9, F20-F34.9, F38-F52.9, F55-F55.8, F56-F99.0, G47-G47.29, G47.4-G47.9, R40-R40.4, R45-R46.89, R55-R55.0, Z03.2, Z04.6-Z04.72, Z13.4, Z64, Z81-Z81.0, Z81.8, Z86.5-Z86.59	F20-F50.5, F90-F92.9	293-294, 295-302.9, 306-307.7, 307.9-310.1, 311-314.9, 316-319.9, 327-327.19, 327.3-327.8, 347-347.9, 780-780.2, 780.93, 780.97, 797-797.9, 799.2-799.29, V11.0-V11.2, V11.4-V12.0, V17-V17.0, V18.4, V40-V41.9, V79-V79.9	295-300.4, 307.1-307.54, 308-309.9, 311-314.9
200	Schizophrenia	F20-F20.9, F25-F25.9	F20-F25.9	295-295.35, 295.5-295.8	295-295.8
201	Depressive disorders	F32-F33.9, F34.1	F32-F33.9, F34.1	296.2-296.36, 300.4, 311-311.9	296.2-296.36, 300.4, 311-311.9
202	Major depressive disorder	F32-F33.9	F32-F33.9	296.2-296.36, 311-311.9	296.2-296.36, 311-311.9
203	Dysthymia	F34.1	F34.1	300.4	300.4
204	Bipolar disorder	F30-F31.9, F34.0	F30-F31.9, F34.0	296-296.16, 296.4-296.81	296-296.16, 296.4-296.81
205	Anxiety disorders	F40-F44.9, F93-F93.2	F40-F44.9	300-300.3, 308-309.9	300-300.3, 308-309.9
206	Eating disorders	F50-F50.9	F50.0-F50.5	307.1, 307.5-307.59	307.1-307.54
207	Anorexia nervosa	F50.0-F50.1	F50.0-F50.1	307.1	307.1
208	Bulimia nervosa	F50.2-F50.5	F50.2-F50.5	307.51, 307.54	307.51-307.54
209	Autism spectrum disorders
210	Attention-deficit/hyperactivity disorder	F90-F90.9	F90-F90.9	314-314.9	314-314.9
211	Conduct disorder	F91-F92.9	F91-F92.9	312-312.9	312-312.9
212	Idiopathic developmental intellectual disability	F70-F79.9, Z81.0		317-319.9, V18.4
213	Other mental disorders	F04-F06.1, F06.3-F07.0, F08-F09.9, F21-F24, F26-F29.9, F34, F34.8-F34.9, F38-F39, F45-F49, F51-F52.9, F55-F55.8, F56-F69.0, F80-F89.0, F93.3-F99.0, G47-G47.29, G47.4-G47.9, R40-R40.4, R45-R46.89, R55-R55.0, Z03.2, Z04.6-Z04.72, Z13.4, Z64, Z81, Z81.8, Z86.5-Z86.59		293-294, 295.4-295.45, 295.80-295.95, 296.82-298.9, 300.5-302.9, 306-307.0, 307.2-307.49, 307.6-307.7, 307.9, 310-310.1, 313-313.9, 316-316.9, 327-327.19, 327.3-327.8, 347-347.9, 780-780.2, 780.93, 780.97, 797-797.9, 799.2-799.29, V11.0-V11.2, V11.4-V12.0, V17-V17.0, V40-V41.9, V79-V79.9
214	Substance use disorders	E24.4, F10-F19.99, G31.2, G62.1, P96.1, R78.0-R78.9, X45-X45.9, X65-X65.9, Y15-Y15.9, Z81.1-Z81.4	F10.2-F15.99, G31.2, X65-X65.9, Y15-Y15.9	291-292.9, 303-305.93, 790.3, E850.0-E850.29, E860-E860.19, V11.3, V15.8-V15.83, V15.85-V15.86, nan	291.0-291.9, 303.0-305.73, E85.00-E85.029
215	Alcohol use disorders	E24.4, F10-F10.99, G31.2, G62.1, R78.0, X45-X45.9, X65-X65.9, Y15-Y15.9, Z81.1	F10.2-F10.8, G31.2, X65-X65.9, Y15-Y15.9	291-291.9, 303-303.93, 305-305.03, 790.3, E860-E860.19, V11.3	291.0-291.9, 303.0-303.93
216	Drug use disorders	F11-F19.99, P96.1, R78.1-R78.9, Z81.2-Z81.4	F11-F15.99	292-292.9, 304-304.93, 305.1-305.93, E850.0-E850.29, V15.8-V15.83, V15.85-V15.86, nan	304.0-305.73, E85.00-E85.029
217	Opioid use disorders	F11-F11.99, R78.1	F11-F11.99	304.0-304.03, 305.5-305.53, E850.0-E850.29	304.0-304.03, 305.5-305.53, E85.00-E85.029
218	Cocaine use disorders	F14-F14.99, R78.2	F14-F14.99	304.20-304.23, 305.2-305.23, 305.6-305.63, nan	304.2-304.23, 305.2-305.23, 305.6-305.63
219	Amphetamine use disorders	F15-F15.99	F15-F15.99	304.4-304.43, 305.7-305.73	304.4-304.43, 305.7-305.73
220	Cannabis use disorders	F12-F12.99	F12-F12.99	304.3-304.33	304.3-304.33
221	Other drug use disorders	F13-F13.99, F16-F19.99, P96.1, R78.3-R78.9		292-292.9, 304, 304.1-304.13, 304.5-304.93, 305.1-305.13, 305.3-305.43, 305.8-305.93
222	Diabetes and kidney diseases	D63.1, E08-E08.9, E10-E14.9, I12-I13.9, N00-N08.8, N15.0, N17-N19, Q60-Q63.2, Q63.8-Q63.9, Q64.2-Q64.9, R73-R73.9, Z13.1, Z49-Z49.32, Z52.4, Z83.3, Z99.2	D63.1, E08-E08.9, E10-E14.9, I12-I13.9, N00-N08.8, N15.0, N17-N19, P96.0-P96.0	249-250.99, 285.21, 362.0-362.07, 403-404.93, 580-587.9, 753.0-753.4, 753.6-753.9, 790.2-790.29, V13.03-V13.09, V18-V18.0, V18.6, V18.69, V42.0, V42.83, V45.1-V45.12, V45.73, V45.85, V56-V56.8, V58.67, V59.4, V77.1, V81.5-V81.6	249-250.99, 285.21, 362.0-362.07, 403-404.93, 580-587.9
223	Diabetes mellitus	E08-E08.11, E08.3-E08.9, E10-E10.11, E10.3-E11.1, E11.3-E12.1, E12.3-E13.11, E13.3-E14.1, E14.3-E14.9, R73-R73.9, Z13.1, Z83.3	E08-E08.11, E08.3-E08.9, E10-E10.11, E10.3-E11.1, E11.3-E12.1, E12.3-E13.11, E13.3-E14.1, E14.3-E14.9	249-249.31, 249.5-250.39, 250.5-250.99, 362.0-362.07, 790.2-790.29, V18-V18.0, V42.83, V45.85, V58.67, V77.1	249-249.31, 249.5-250.39, 250.5-250.99, 362.0-362.07
224	Diabetes mellitus type 1	E10-E10.11, E10.3-E10.9	E10-E10.11, E10.3-E10.9	250-250.0, 250.01, 250.03-250.1, 250.11, 250.13-250.2, 250.21, 250.23-250.3, 250.31, 250.33-250.39, 250.5, 250.51, 250.53-250.6, 250.61, 250.63-250.7, 250.71, 250.73-250.8, 250.81, 250.83-250.9, 250.91, 250.93-250.99	250-250.0, 250.01-250.01, 250.03-250.1, 250.11-250.11, 250.13-250.2, 250.21-250.21, 250.23-250.3, 250.31-250.31, 250.33-250.39, 250.5-250.5, 250.51-250.51, 250.53-250.6, 250.61-250.61, 250.63-250.7, 250.71-250.71, 250.73-250.8, 250.81-250.81, 250.83-250.9, 250.91-250.91, 250.93-250.99
225	Diabetes mellitus type 2	E11-E11.1, E11.3-E11.9		250.00, 250.02, 250.10, 250.12, 250.20, 250.22, 250.30, 250.32, 250.50, 250.52, 250.60, 250.62, 250.70, 250.72, 250.80, 250.82, 250.90, 250.92
226	Chronic kidney disease	D63.1, E08.2-E08.29, E10.2-E10.29, E11.2-E11.29, E12.2, E13.2-E13.29, E14.2, I12-I13.9, N02-N08.8, N15.0, N17-N19, Q60-Q63.2, Q63.8-Q63.9, Q64.2-Q64.9, Z49-Z49.32, Z52.4, Z99.2	D63.1, E08.2-E08.29, E10.2-E10.29, E11.2-E11.29, E12.2, E13.2-E13.29, E14.2, I12-I13.9, N02-N08.8, N15.0, N17-N19, P96.0-P96.0	249.4-249.41, 250.4-250.49, 285.21, 403-404.93, 581-587.9, 753.0-753.4, 753.6-753.9, V13.03-V13.09, V18.6, V18.69, V42.0, V45.1-V45.12, V45.73, V56-V56.8, V59.4, V81.5-V81.6	249.4-249.41, 250.4-250.49, 285.21, 403-404.93, 581-587.9
227	Chronic kidney disease due to diabetes mellitus type 1	E10.2-E10.29		250.4, 250.41, 250.43-250.49
228	Chronic kidney disease due to diabetes mellitus type 2	E11.2-E11.29		250.40, 250.42
229	Chronic kidney disease due to hypertension	I12-I13.9		403-404.93
230	Chronic kidney disease due to glomerulonephritis	N03-N06.9, N08-N08.8		581-583.9
231	Chronic kidney disease due to other and unspecified causes	N02-N02.9, N07-N07.9, Q60-Q63.2, Q63.8-Q63.9, Q64.2-Q64.9		753.0-753.4, 753.6-753.9
232	Acute glomerulonephritis	N00-N01.9	N00-N01.9	580-580.9	580-580.9
233	Skin and subcutaneous diseases	A46-A46.0, A66-A67.3, A67.9, B07-B09, B35-B36.9, B85-B88.9, D86.3, E80.1-E80.29, I89.1-I89.8, L00-L05.92, L08-L08.9, L10-L14.0, L20-L23.2, L23.4-L27, L27.2-L30.9, L40-L45, L49-L54.0, L56, L56.2-L57.9, L59-L60.9, L62-L64, L64.8-L68.9, L70-L75.9, L80-L92.9, L94-L95.9, L97-L99.8, M72.5-M72.6, N49.2-N49.3, R20-R24.0, Z20.7, Z41.1, Z84.0, Z87.2, Z94.5	A46-A46.0, A66-A67.9, B07-B08.1, B35-B36.9, B85-B88.9, I89.1-I89.8, L00-L23.2, L23.4-L25.9, L28-L54.0, L56, L56.2-L57.9, L59-L64, L64.8-L75.9, L80-L92.9, L94-L99.8, M72.5-M72.6, N49.2-N49.3	035-035.9, 040.0, 078.0-078.19, 102-103.9, 110-111.9, 132-134.9, 136.1, 457.2-457.3, 680-709.3, 709.8-709.9, 728.86, 782-782.9, 785.4, V13.3, V19.4, V42.3, V43.83, V58.77, V59.1, V82.0	035-035.9, 040.0, 078.0-078.19, 102-111.9, 132-134.9, 136.1, 457.2-457.3, 680-709.3, 709.8-709.9, 728.86, 785.4
234	Dermatitis	L20-L23.2, L23.4-L27, L27.2-L27.9, L30-L30.2, L30.5-L30.9	L20-L23.2, L23.4-L25.9	690-692.7, 692.79-692.9	690-692.7, 692.79-692.9
235	Atopic dermatitis	L20-L20.9	L20-L20.9	691-691.8	691-691.8
236	Contact dermatitis	L22-L23.2, L23.4-L25.9	L22-L23.2, L23.4-L25.9	692-692.7, 692.79-692.9	692-692.7, 692.79-692.9
237	Seborrhoeic dermatitis	L21-L21.9	L21-L21.9	690-690.9	690-690.9
238	Psoriasis	L40-L41.9	L40-L41.9	696-696.9	696-696.9
239	Bacterial skin diseases	A46-A46.0, A66-A67.3, A67.9, I89.1-I89.8, L00-L05.92, L08-L08.9, L30.3-L30.4, L88, L97-L98.499, M72.5-M72.6, N49.2-N49.3	A46-A46.0, A66-A67.9, I89.1-I89.8, L00-L08.9, L30.3-L30.4, L88, L97-L98.499, M72.5-M72.6, N49.2-N49.3	035-035.9, 040.0, 102-103.9, 457.2-457.3, 680-689, 728.86, 785.4	035-035.9, 040.0, 102-103.9, 457.2-457.3, 680-689, 728.86, 785.4
240	Cellulitis	L03-L03.91, M72.5-M72.6	L03-L03.91, M72.5-M72.6	681-682.9, 728.86	681-682.9, 728.86
241	Pyoderma	A46-A46.0, A66-A67.3, A67.9, I89.1-I89.8, L00-L02.93, L04-L05.92, L08-L08.9, L30.3-L30.4, L88, L97-L98.499, N49.2-N49.3	A46-A46.0, A66-A67.9, I89.1-I89.8, L00-L02.93, L04-L08.9, L30.3-L30.4, L88, L97-L98.499, N49.2-N49.3	035-035.9, 040.0, 102-103.9, 457.2-457.3, 680-680.9, 683-689, 785.4	035-035.9, 040.0, 102-103.9, 457.2-457.3, 680-680.9, 683-689, 785.4
242	Scabies	B86	B86	133-133.6	133-133.6
243	Fungal skin diseases	B35-B36.9	B35-B36.9	110-111.9	110-111.9
244	Viral skin diseases	B07-B09	B07-B08.1	078.0-078.19	078.0-078.19
245	Acne vulgaris	L70-L70.9	L70-L70.9	706.0-706.1	706.0-706.1
246	Alopecia areata	L63-L63.9	L63-L63.9	704.0-704.09	704.0-704.09
247	Pruritus	L29-L29.9	L29-L29.9	698-699	698-699
248	Urticaria	L50-L50.9	L50-L50.9	708-708.9	708-708.9
249	Decubitus ulcer	L89-L89.95	L89-L89.95	707-707.09, 707.2-707.7	707-707.09, 707.2-707.7
250	Other skin and subcutaneous diseases	B85-B85.4, B87-B88.9, D86.3, E80.1-E80.29, L10-L14.0, L28-L28.2, L42-L45, L49-L49.9, L51-L54.0, L56, L56.2-L57.9, L59-L60.9, L62-L62.8, L64, L64.8-L68.9, L71-L75.9, L80-L87.9, L90-L92.9, L94-L95.9, L98.5-L99.8, Z20.7	B85-B85.4, B87-B88.9, L10-L14.0, L28-L28.2, L42-L49.9, L51-L54.0, L56, L56.2-L57.9, L59-L62.8, L64, L64.8-L68.9, L71-L75.9, L80-L87.9, L90-L92.9, L94-L95.9, L98.5-L99.8	132-132.9, 133.8-134.9, 136.1, 692.70-692.77, 693-695.9, 697-697.9, 700-704, 704.1-706, 706.2-706.9, 707.1-707.19, 707.8-707.9, 709-709.3, 709.8-709.9	132-132.9, 133.8-134.9, 136.1, 692.70-692.77, 693-695.9, 697-697.9, 700-704, 704.1-706, 706.2-706.9, 707.1-707.19, 707.8-707.9, 709-709.3, 709.8-709.9
251	Sense organ diseases	B30-B30.9, H00-H02.8, H02.82-H02.9, H03.0-H05.329, H05.34-H05.419, H05.8-H06.3, H10-H11.9, H13-H13.8, H15-H22.8, H25-H28.8, H30-H36.8, H40-H40.9, H42-H44.539, H44.8-H55.89, H57-H58.9, H60-H62.8, H71-H75.83, H80-H83.93, H90-H91, H91.1-H94.83, Q16-Q16.9, R43-R44.9, Z01.0-Z01.12, Z13.5, Z41.3, Z52.5, Z82.1-Z82.2, Z83.5-Z83.6, Z94.7, Z97.3-Z97.4	B30-B30.9, H00-H02.8, H02.82-H05.329, H05.34-H05.419, H05.8-H44.539, H44.8-H58.9, H60-H62.8, H74-H91, H91.1-H94.83, Q12.0, Q16-Q16.9	077-077.99, 360-360.44, 360.8-362, 362.1-374.85, 374.87-376.52, 376.8-379.59, 379.8-380.9, 384-389.9, 744.0, V19.0-V19.3, V42.5, V43.0-V43.1, V45.6-V45.69, V45.78, V48.4-V48.5, V50.3, V58.71, V59.5, V74.4, V80-V80.0, V80.09-V80.3	077-077.99, 360-360.44, 361-362, 362.1-374.85, 374.87-376.52, 376.8-379.59, 379.8-380.9, 385-385.24, 385.83-389.9, 743.3-743.34, 744.0
252	Blindness and vision loss	H25-H28.8, H31-H36.8, H40-H40.9, H42-H42.8, H46-H54.9	H25-H28.8, H31-H42.8, H46-H54.9, Q12.0	360.8-362, 362.1-363.9, 365-369.9, 377-378.9	361-362, 362.1-363.9, 365-369.9, 377-378.9, 743.3-743.34
253	Glaucoma	H40-H40.9, H42-H42.8	H40-H42.8	365-365.9	365-365.9
254	Cataract	H25-H26.9, H28-H28.8	H25-H28.8, Q12.0	366-366.9	366-366.9, 743.3-743.34
255	Age-related macular degeneration	H35.3-H35.389	H35.3-H35.389	362.5-362.57	362.5-362.57
256	Refraction disorders	H52-H52.7		367-367.9
257	Near vision loss
258	Other vision loss	H27-H27.9, H31-H35.23, H35.4-H36.8, H46-H51.9, H53-H54.9	H31-H35.23, H35.4-H36.8, H46-H54.9	360.8-362, 362.1-362.43, 362.6-363.9, 368-369.9, 377-378.9	361-362, 362.1-362.43, 362.6-363.9, 367-369.9, 377-378.9
259	Age-related and other hearing loss	H71-H75.83, H80-H80.93, H83-H83.93, H90-H91, H91.1-H91.93, H94-H94.83, Q16-Q16.9	H74-H75.83, H90-H91, H91.1-H91.93, H94-H94.83, Q16-Q16.9	384-385.9, 387-387.9, 388.1-388.2, 389-389.9, 744.0	385-385.24, 385.83-385.9, 388.1-388.2, 389-389.9, 744.0
260	Other sense organ diseases	B30-B30.9, H00-H02.8, H02.82-H02.9, H03.0-H05.329, H05.34-H05.419, H05.8-H06.3, H10-H11.9, H13-H13.8, H15-H22.8, H30-H30.93, H43-H44.539, H44.8-H45.8, H55-H55.89, H57-H58.9, H60-H62.8, H81-H82.9, H92-H93.93, R43-R44.9	B30-B30.9, H00-H02.8, H02.82-H05.329, H05.34-H05.419, H05.8-H22.8, H30-H30.93, H43-H44.539, H44.8-H45.8, H55-H58.9, H60-H62.8, H81-H82.9, H92-H93.93	077-077.99, 360-360.44, 364-364.9, 370-374.85, 374.87-376.52, 376.8-376.9, 379-379.59, 379.8-380.9, 386-386.9, 388-388.02, 388.3-388.9	077-077.99, 360-360.44, 364-364.9, 370-374.85, 374.87-376.52, 376.8-376.9, 379-379.59, 379.8-380.9, 386-388.02, 388.3-388.9
261	Musculoskeletal disorders	G54.2-G54.4, I27.1, L93-L93.2, M00-M03.6, M05-M10.19, M10.3-M25.9, M30-M32.9, M34-M36.8, M40-M43.9, M45-M49, M49.2-M51.9, M53-M54.9, M61-M63.89, M65-M68.8, M70-M72.4, M72.8-M73, M75-M77.9, M79-M79.676, M79.8-M87.09, M87.2-M89.59, M89.7-M95.9, M99-M99.9, Z13.82-Z13.83, Z82.6-Z82.69, Z87.3-Z87.39	G54.2-G54.4, I27.1, L93-L93.2, M00-M10.19, M10.3-M25.9, M30-M48.58, M49.81-M54.5, M61-M72.4, M72.8-M87.09, M87.2-M95.9, M99-M99.9	274-274.9, 353.1-353.4, 416.1, 446-446.9, 710-710.2, 710.5-724.9, 726-727.9, 729-730.39, 730.7-739.9, V13.4-V13.59, V17.7-V17.89, V43.6-V43.8, V58.64-V58.65, V58.78, V77.5, V82.1-V82.2	274-274.9, 353.1-353.4, 416.1, 446-446.9, 710-727.9, 729-730.39, 730.7-739.9
262	Rheumatoid arthritis	M05-M05.9, M08-M09.8	M05-M05.9	714-714.9	714-714.9
263	Osteoarthritis	M16-M18.9	M16-M19.93	715-715.98	715-715.98, 731-731.9
264	Osteoarthritis hip	M16-M16.9		715.15, 715.25, 715.35
265	Osteoarthritis knee	M17-M17.9
266	Osteoarthritis hand	M18-M18.9		715.11-715.14, 715.16-715.17, 715.21-715.24, 715.26-715.27, 715.30-715.34, 715.36-715.37
267	Osteoarthritis other			715-715.10, 715.18-715.20, 715.28-715.3, 715.38-715.98
268	Low back pain	G54.4, M47.015-M47.019, M47.15-M47.18, M47.25-M47.28, M47.815-M47.818, M47.896-M47.899, M48.05-M48.08, M48.16-M48.19, M48.25-M48.27, M48.35-M48.38, M48.45-M48.48, M48.55-M48.58, M49.85-M49.88, M51.05-M51.07, M51.15-M51.17, M51.25-M51.27, M51.35-M51.37, M51.45-M51.47, M51.85-M51.87, M53.3, M53.85-M53.88, M54.05-M54.09, M54.15-M54.18, M54.3-M54.5, M99.03-M99.04, M99.13-M99.14, M99.23-M99.24, M99.33…	G54.4, M47.015-M47.019, M47.15-M47.18, M47.25-M47.28, M47.815-M47.818, M47.896-M47.899, M48.05-M48.08, M48.16-M48.19, M48.25-M48.27, M48.35-M48.38, M48.45-M48.48, M48.55-M48.58, M49.85-M49.88, M51.05-M51.87, M53.3, M53.85-M53.88, M54.05-M54.09, M54.15-M54.18, M54.3-M54.5, M99.03-M99.04, M99.13-M99.14, M99.23-M99.24, M99.33-M99.34, M99.43-M99.44, M99.53-M99.54, M99.63-M99.64, M99.73-M99.74, M99.83…	353.1, 353.4, 721.3, 721.42, 722.10, 722.32, 722.52, 722.73, 722.83, 722.93, 724.02-724.03, 724.2-724.3, 724.6-724.79	353.1, 353.4, 721.3-721.42, 722.10-722.52, 722.73, 722.83, 722.93-724.79
269	Neck pain	G54.2, M47.011-M47.013, M47.11-M47.13, M47.21-M47.23, M47.811-M47.813, M47.892-M47.894, M48.01-M48.03, M48.12-M48.14, M48.21-M48.23, M48.31-M48.33, M48.41-M48.43, M48.51-M48.53, M49.81-M49.83, M50-M50.93, M53.0-M53.1, M53.81-M53.83, M54.01-M54.03, M54.11-M54.13, M54.2, M54.81, M99.01, M99.11, M99.21, M99.31, M99.41, M99.51, M99.61, M99.71, M99.81	G54.2, M47.011-M47.013, M47.11-M47.13, M47.21-M47.23, M47.811-M47.813, M47.892-M47.894, M48.01-M48.03, M48.12-M48.14, M48.21-M48.23, M48.31-M48.33, M48.41-M48.43, M48.51-M48.53, M49.81-M49.83, M50-M50.93, M53.0-M53.1, M53.81-M53.83, M54.01-M54.03, M54.11-M54.13, M54.2, M99.01, M99.11, M99.21, M99.31, M99.41, M99.51, M99.61, M99.71, M99.81	353.2, 721.0-721.1, 722.0, 722.71, 722.81, 722.91, 723-723.9	353.2, 721.0-721.1, 722.0, 722.71, 722.81, 722.91
270	Gout	M10-M10.19, M10.3-M10.9, M1A00X0-M1A9XX1	M10-M10.19, M10.3-M10.9, M1A.00X.0-M1A.9XX.1	274-274.9, 712.0-712.09	274-274.9, 712.0-712.09
271	Other musculoskeletal disorders	G54.3, I27.1, L93-L93.2, M00-M03.6, M06-M07.69, M11-M15.9, M19-M19.93, M20-M25.9, M30-M32.9, M34-M36.8, M40-M43.9, M45-M47.01, M47.014, M47.02-M47.10, M47.14, M47.2-M47.20, M47.24, M47.8-M47.81, M47.814, M47.819-M47.891, M47.895, M47.9-M48.00, M48.04, M48.1-M48.11, M48.15, M48.2-M48.20, M48.24, M48.3-M48.30, M48.34, M48.4-M48.40, M48.44, M48.5-M48.50, M48.54, M48.8-M49, M49.2-M49.80, M49.84, M49.…	I27.1, L93-L93.2, M00-M03.6, M06-M09.8, M11-M15.9, M20-M25.9, M30-M46.99, M61-M72.4, M72.8-M87.09, M87.2-M95.9, M99, M99.05-M99.09, M99.15-M99.19, M99.25-M99.29, M99.35-M99.39, M99.45-M99.49, M99.55-M99.59, M99.65-M99.69, M99.75-M99.79, M99.85-M99.9	353.3, 416.1, 446-446.9, 710-710.2, 710.5-712, 712.1-713.8, 716-721, 721.2, 721.4-721.41, 721.5-722, 722.1, 722.11-722.31, 722.39-722.51, 722.6-722.70, 722.72, 722.8-722.80, 722.82, 722.9-722.90, 722.92, 724-724.01, 724.09-724.1, 724.4-724.5, 724.8-724.9, 726-727.9, 729-730.39, 730.7-739.9	416.1, 446-446.9, 710-712, 712.1-713.8, 716-720.9, 726-727.9, 729-730.39, 730.7-730.99, 732-739.9
272	Other non-communicable diseases	B37.3-B37.49, C7A00-C7B8, D25-D26, D3A00-D3A8, D55-D61.9, D64-D69.49, D69.6-D70.0, D70.4-D77, D80-D84.9, D86.8, D86.82-D86.84, D86.86-D86.89, D89-D89.2, D89.8, D89.82-D89.9, E03-E03.1, E03.3-E06.3, E06.5-E07.9, E15-E16, E16.1-E16.9, E20-E23.0, E23.2-E24.1, E24.3, E24.8-E27.2, E27.4-E32.9, E34, E34.1-E35.8, E65-E66.09, E66.2-E68, E70-E80.09, E80.3-E85.9, E88-E88.9, E90-E998, G71.2, K00-K08.499, K0…	B37.3-B37.49, C7A.00-C7B.8, D25-D26, D3A.00-D3A.8, D55-D61.9, D64-D69.49, D69.6-D70.0, D70.4-D77, D80-D84.9, D86.3-D86.89, D89-D89.8, D89.82-D89.9, E03-E03.1, E03.3-E06.3, E06.5-E07.9, E15-E16, E16.1-E23.0, E23.2-E24.1, E24.3-E27.2, E27.4-E34, E34.1-E35.8, E67-E88.9, E90-E99.9, K00-K08.499, K08.8-K14.9, M26-M27.9, N10-N13.6, N15, N15.1-N16.8, N20-N30.31, N30.8-N40.9, N61-N64.9, N72-N72.0, N75-N81…	112.1-112.2, 218-218.9, 237.7, 237.73-237.79, 240-244, 244.8-246.9, 251-251.2, 251.4-253.6, 253.8-259.9, 270-273.9, 275-278.02, 278.1-279.49, 279.6-279.9, 282-285.0, 285.8-289.9, 520-525.54, 525.8-526.61, 526.69-529.9, 588-595.81, 595.89-596.8, 596.89-598.1, 598.8-609, 611-611.9, 616-618.9, 620-622.0, 622.3-622.6, 622.8-629.9, 740-744, 744.00-753, 753.5, 754-759.9, 775.3, 788-788.99, 799.81, V07.…	112.1-112.2, 218-218.9, 237.7, 237.73-237.79, 240-244, 244.8-246.9, 251-251.2, 251.4-253.6, 253.8-259.9, 270-273.9, 275-279.49, 279.6-285.0, 285.8-289.9, 520-525.54, 525.8-526.61, 526.69-529.9, 590-595.81, 595.89-595.9, 597-597.9, 599.0-600.91, 611-611.9, 616-618.9, 620-621.9, 622.3-622.6, 622.8-629.9, 740-743.22, 743.35-744, 744.00-759.9, 775.3, V78-V78.9
273	Congenital birth defects	G71.2, P96.0, Q00-Q07.9, Q10-Q15.9, Q17-Q18.9, Q20-Q28.9, Q30-Q45.9, Q50-Q56.4, Q63.3, Q64-Q64.19, Q65-Q87.89, Q89-Q89.8, Q90-Q93.9, Q95-Q99.9, Z13.7-Z13.79, Z14-Z15.89, Z82.7-Z82.79, Z87.7-Z87.798	P96.0-P96.0, Q00-Q12, Q12.1-Q15.9, Q17-Q99.9	237.7, 237.73-237.79, 740-744, 744.00-753, 753.5, 754-759.9, V13.6-V13.69, V18.61, V18.9, V19.5, V19.7-V19.8, V82.3	237.7, 237.73-237.79, 740-743.22, 743.35-744, 744.00-759.9
274	Neural tube defects	Q00-Q01.9, Q05-Q05.9, Q07.01, Q07.03	Q00-Q01.9, Q05-Q05.9, Q07.01-Q07.01, Q07.03-Q07.03	740-741.93, 742.0	740-741.93, 742.0-742.0
275	Congenital heart anomalies	Q20-Q27, Q27.1-Q28.9	Q20-Q28.9	745-747.9	745-747.9
276	Orofacial clefts	Q35-Q37.9	Q35-Q37.9	749-749.9	749-749.9
277	Down syndrome	Q90-Q90.9	Q90-Q90.9	758.0	758.0
278	Turner syndrome	Q96-Q96.9	Q96-Q96.9	758.6	758.6
279	Klinefelter syndrome	Q98-Q98.9	Q98-Q98.9	758.7	758.7
280	Other chromosomal abnormalities	Q74.8, Q75.1, Q75.4, Q75.8, Q79.6, Q87-Q87.89, Q91-Q93.9, Q95, Q95.2-Q95.9, Q97-Q97.9, Q99-Q99.9	Q74.8-Q74.8, Q75.0-Q75.4, Q75.8-Q75.8, Q79.6-Q79.6, Q87-Q87.89, Q91-Q95.9, Q97-Q97.9, Q99-Q99.9	758, 758.1-758.5, 758.8-758.9, 759.7-759.89	756.0, 758-758, 758.1-758.5, 758.8-758.9, 759.7-759.89
281	Congenital musculoskeletal and limb anomalies	Q65-Q65.2, Q65.8-Q66.1, Q68, Q68.1-Q68.2, Q68.6-Q74, Q74.1-Q74.3, Q74.9-Q75.0, Q75.5, Q75.9-Q76, Q76.1-Q76.49, Q76.8-Q79, Q79.8-Q79.9	Q65-Q74.3, Q74.9-Q75, Q75.5-Q75.5, Q75.9-Q79, Q79.8-Q79.9	754-756.19, 756.4-756.59, 756.8-756.9	754-756, 756.1-756.59, 756.8-756.9
282	Urogenital congenital anomalies	P96.0, Q50-Q52.2, Q52.4, Q52.6-Q52.9, Q54-Q55.2, Q55.22-Q56.4, Q64-Q64.19	P96.0-P96.0, Q50-Q64.9	752.0-752.9, 753.5	752.0-752.9, 753.0-753.9
283	Digestive congenital anomalies	Q38-Q38.0, Q38.3-Q38.4, Q38.6-Q43, Q43.1-Q45.8, Q79.0-Q79.59	Q38-Q45.8, Q79.0-Q79.59	750-751, 751.1-751.9, 756.6-756.79	750-751.9, 756.6-756.79
284	Other congenital birth defects	G71.2, Q02-Q04.9, Q06-Q07.00, Q07.02, Q07.8-Q07.9, Q10-Q15.9, Q17-Q18.9, Q27.0, Q30-Q34.9, Q38.1-Q38.2, Q38.5, Q43.0, Q45.9, Q52.3, Q52.5, Q53-Q53.9, Q55.20-Q55.21, Q63.3, Q65.3-Q65.6, Q66.2-Q67.8, Q68.0, Q68.3-Q68.5, Q74.0, Q75.2-Q75.3, Q76.0, Q76.5-Q76.7, Q80-Q86.8, Q89-Q89.8, Q95.0-Q95.1	Q02-Q04.9, Q06-Q07.00, Q07.02, Q07.8-Q12, Q12.1-Q15.9, Q17-Q17.2, Q30-Q34.9, Q80-Q86.8, Q89-Q89.8	237.7, 237.73-237.79, 742, 742.1-744, 744.00-744.9, 748-748.9, 751.0, 752, 753, 756.2-756.3, 757-757.9, 759-759.6, 759.9	237.7, 237.73-237.79, 742, 742.1-743.22, 743.35-744, 744.00-744.42, 748-748.9, 752, 753, 757-757.9, 759-759.6, 759.9
285	Urinary diseases and male infertility	N10-N13.9, N15, N15.1-N16.8, N20-N23.0, N25-N29, N29.1-N30.31, N30.8-N37.8, N39-N46.02, N46.022-N46.12, N46.122-N49.1, N49.8-N52.1, N52.8-N53.9, R86-R86.9, Z43.5-Z43.7, Z84.1-Z84.2	N10-N13.6, N15, N15.1-N16.8, N20-N30.31, N30.8-N40.9	588-595.81, 595.89-596.8, 596.89-598.1, 598.8-609, 788.3-788.39, 788.91, V13.0-V13.02, V26.5, V26.52, V45.74, V47.4, V58.76	590-595.81, 595.89-595.9, 597-597.9, 599.0-600.91
286	Urinary tract infections	N10-N12.9, N13.6, N15, N15.1-N16.8, N30-N30.31, N30.8-N30.91, N34-N34.3, N39.0	N10-N13.6, N15, N15.1-N16.8, N30-N30.31, N30.8-N39.0	590-590.9, 595-595.81, 595.89-595.9, 597-597.9, 599.0	590-590.9, 595-595.81, 595.89-595.9, 597-597.9, 599.0
287	Urolithiasis	N20-N23.0	N20-N23.0	592-592.9, 594-594.9	592-594.9
288	Benign prostatic hyperplasia	N40-N40.9	N40-N40.9	600-600.91	600-600.91
289	Male infertility	N46-N46.02, N46.022-N46.12, N46.122-N46.9, Z43.7		606-606.9, V26.5, V26.52
290	Other urinary diseases	N13-N13.5, N13.7-N13.9, N25-N29, N29.1-N29.8, N31-N33.8, N35-N37.8, N39, N39.1-N39.9, N41-N45.9, N47-N49.1, N49.8-N52.1, N52.8-N53.9, R86-R86.9, Z43.5-Z43.6, Z84.1-Z84.2		588-589.9, 591-591.9, 593-593.9, 596-596.8, 596.89-596.9, 598-598.1, 598.8-599, 599.1-599.9, 601-605.9, 607-609, 788.3-788.39, 788.91, V13.0-V13.02, V45.74, V47.4, V58.76
291	Gynecological diseases	B37.3-B37.49, D25-D26, E28.2, N61-N64.9, N72-N72.0, N75-N77.8, N80-N81.9, N83-N84, N84.2-N86, N88-N95.9, N97-N98.9, R30-R37, R39-R39.9, R87-R87.9, Z01.4-Z01.7, Z31-Z31.9, Z86.1-Z86.19, Z87.4-Z87.448	B37.3-B37.49, D25-D26, E28.2, N61-N64.9, N72-N72.0, N75-N81.9, N83-N83.9, N85-N86, N88-N95.9	112.1-112.2, 218-218.9, 256.4, 611-611.9, 616-618.9, 620-622.0, 622.3-622.6, 622.8-629.9, 788-788.29, 788.4-788.9, 788.99, 799.81, V07.4-V07.59, V13.2, V13.29, V18.7, V26-V26.49, V26.51, V26.8-V26.9, V43.82, V45.71, V45.83, V47.5, V49.81, V59.7-V59.74, V72.3-V72.31	112.1-112.2, 218-218.9, 256.4, 611-611.9, 616-618.9, 620-621.9, 622.3-622.6, 622.8-629.9
292	Uterine fibroids	D25-D26	D25-D26	218-218.9	218-218.9
293	Polycystic ovarian syndrome	E28.2	E28.2	256.4	256.4
294	Female infertility	N97-N98.9, Z31-Z31.9		628-628.9, V26-V26.49, V26.51, V26.8-V26.9, V59.7-V59.74
295	Endometriosis	N80-N80.9	N80-N80.9	617-617.9	617-617.9
296	Genital prolapse	N81-N81.9	N81-N81.9	618-618.9	618-618.9
297	Premenstrual syndrome	N85.0-N85.1, N92-N93.9, N94.3, N95.0	N94.3	621.2-621.3, 621.31-621.32, 621.34, 625.4, 626, 626.2-626.9, 627.0-627.1	625.4
298	Other gynecological diseases	B37.3-B37.49, N61-N64.9, N72-N72.0, N75-N77.8, N83-N84, N84.2-N85, N85.2-N86, N88-N91.5, N94-N94.2, N94.4-N95, N95.1-N95.9, R30-R37, R39-R39.9, R87-R87.9, Z01.4-Z01.7, Z86.1-Z86.19, Z87.4-Z87.448	B37.3-B37.49, N61-N64.9, N72-N72.0, N75-N77.8, N83-N83.9, N85-N86, N88-N94.2, N94.4-N95.9	112.1-112.2, 611-611.9, 616-616.9, 620-621.1, 621.30, 621.33, 621.35-622.0, 622.3-622.6, 622.8-625.3, 625.5-625.9, 626.0-626.1, 627, 627.2-627.9, 629-629.9, 788-788.29, 788.4-788.9, 788.99, 799.81, V07.4-V07.59, V13.2, V13.29, V18.7, V43.82, V45.71, V45.83, V47.5, V49.81, V72.3-V72.31	112.1-112.2, 611-611.9, 616-616.9, 620-621.9, 622.3-622.6, 622.8-625.3, 625.5-629.9
299	Hemoglobinopathies and hemolytic anemias	D55-D61.9, D64-D64.8	D55-D61.9, D64-D64.8	282-285.0, 285.8-285.9, V78, V78.2-V78.9	282-285.0, 285.8-285.9, V78-V78.9
300	Thalassemias	D56-D56.3, D56.5-D56.9, D57.4-D57.419	D56-D56.9	282.4-282.49, 282.6-282.62, V78, V78.2-V78.9	282.4, 282.44-282.49, V78-V78.9
301	Thalassemias trait
302	Sickle cell disorders	D57-D57.3, D57.8-D57.819	D57-D57.819	282.5, 282.63-282.69	282.41-282.44, 282.6-282.69
303	Sickle cell trait
304	G6PD deficiency	D55-D55.2	D55-D55.2	282.3	282.3
305	G6PD trait
306	Other hemoglobinopathies and hemolytic anemias	D55.3-D55.9, D56.4, D58-D61.9, D64-D64.8	D55.3-D55.9, D58-D61.9, D64-D64.8	282-282.2, 282.7-285.0, 285.8-285.9	282-282.2, 282.7-285.0, 285.8-285.9
307	Endocrine, metabolic, blood, and immune disorders	C7A00-C7B8, D3A00-D3A8, D66-D69.49, D69.6-D70.0, D70.4-D77, D80-D84.9, D86.8, D86.82-D86.84, D86.86-D86.89, D89-D89.2, D89.8, D89.82-D89.9, E03-E03.1, E03.3-E06.3, E06.5-E07.9, E15-E16, E16.1-E16.9, E20-E23.0, E23.2-E24.1, E24.3, E24.8-E27.2, E27.4-E28.1, E28.3-E32.9, E34, E34.1-E35.8, E65-E66.09, E66.2-E68, E70-E80.09, E80.3-E85.9, E88-E88.9, E90-E998, Z83.4-Z83.49	C7A.00-C7B.8, D3A.00-D3A.8, D66-D69.49, D69.6-D70.0, D70.4-D77, D80-D84.9, D86.3-D86.89, D89-D89.8, D89.82-D89.9, E03-E03.1, E03.3-E06.3, E06.5-E07.9, E15-E16, E16.1-E23.0, E23.2-E24.1, E24.3-E27.2, E27.4-E28.1, E28.3-E34, E34.1-E35.8, E67-E88.9, E90-E99.9	240-244, 244.8-246.9, 251-251.2, 251.4-253.6, 253.8-256.39, 256.8-259.9, 270-273.9, 275-278.02, 278.1-279.49, 279.6-279.9, 286-289.9, 775.3, V12.2-V12.49, V18.1-V18.19, V45.86, V77.0, V77.3-V77.4, V77.6-V77.8, V77.91, V85-V85.45, V85.51, V85.53-V85.54	240-244, 244.8-246.9, 251-251.2, 251.4-253.6, 253.8-256.39, 256.8-259.9, 270-273.9, 275-279.49, 279.6-279.9, 286-289.9, 775.3
308	Oral disorders	K00-K08.499, K08.8-K14.9, M26-M27.9, Z01.2-Z01.21, Z13.84, Z96.5	K00-K08.499, K08.8-K14.9, M26-M27.9	520-525.54, 525.8-526.61, 526.69-529.9, V07.31, V45.84, V49.82, V58.5, V72.2	520-525.54, 525.8-526.61, 526.69-529.9
309	Caries of deciduous teeth
310	Caries of permanent teeth	K02-K02.9	K02-K02.9	521.0-521.09	521.0-521.09
311	Periodontal diseases	K05-K06.9	K05.3-K05.32	523-523.9	523.23, 523.25, 523.4
312	Edentulism and severe tooth loss	K08.0-K08.499	K08.0-K08.199	525.0-525.19, 525.4-525.54	525.4-525.44
313	Other oral disorders	K00-K01.1, K03-K04.99, K07-K08, K08.8-K14.9, M26-M27.9	K00-K01.1, K03-K05.22, K05.4-K08, K08.2-K08.499, K08.8-K14.9, M26-M27.9	520-521, 521.1-522.9, 524-525, 525.2-525.3, 525.8-526.61, 526.69-529.9	520-521, 521.1-523.22, 523.24, 523.3-523.33, 523.40-525.3, 525.5-525.54, 525.8-526.61, 526.69-529.9
315	Transport injuries	V00-V86.99, V87.2-V87.3, V88.2-V88.3, V90-V98.8	V00-V98.8	E800-E800.3, E801-E801.3, E802-E802.3, E803-E803.3, E804-E804.3, E805-E805.3, E806-E806.3, E807-E807.3, E810.0-E810.7, E811.0-E811.7, E812.0-E812.7, E813.0-E813.7, E814.0-E814.7, E815.0-E815.7, E816.0-E816.7, E817.0-E817.7, E818.0-E818.7, E819.0-E819.7, E820.0-E820.7, E821.0-E821.7, E822.0-E822.7, E823.0-E823.7, E824.0-E824.7, E825.0-E825.7, E826.0-E826.4, E827.0-E827.4, E828.0-E828.4, E829.0-E82…	E80.0-E84.99, E92.91
316	Road injuries	V01-V04.99, V06-V80.929, V82-V82.9, V87.2-V87.3	V01-V04.99, V06-V80.929, V82-V82.9, V87.2-V87.3	E800.3, E801.3, E802.3, E803.3, E804.3, E805.3, E806.3, E807.3, E810.0-E810.6, E811.0-E811.7, E812.0-E812.7, E813.0-E813.7, E814.0-E814.7, E815.0-E815.7, E816.0-E816.7, E817.0-E817.7, E818.0-E818.7, E819.0-E819.7, E820.0-E820.6, E821.0-E821.6, E822.0-E822.7, E823.0-E823.7, E824.0-E824.7, E825.0-E825.7, E826.0-E826.1, E826.3-E826.4, E827.0, E827.3-E827.4, E828.0, E828.4, E829.0-E829.4, V03, V07.8-…	E80.03, E80.13, E80.23, E80.33, E80.43, E80.53, E80.63, E80.73-E81.06, E81.10-E82.06, E82.10-E82.16, E82.20-E82.61, E82.63-E82.70, E82.73-E82.80, E82.84-E82.94
317	Pedestrian road injuries	V01-V04.99, V06-V09.9	V01-V04.99, V06-V09.9	E811.7, E812.7, E813.7, E814.7, E815.7, E816.7, E817.7, E818.7, E819.7, E822.7, E823.7, E824.7, E825.7, E826.0, E827.0, E828.0, E829.0, V03, V07.8-V07.9	E81.17, E81.27, E81.37, E81.47, E81.57, E81.67, E81.77, E81.87, E81.97, E82.27, E82.37, E82.47, E82.57-E82.60, E82.70, E82.80, E82.90
318	Cyclist road injuries	V10-V19.9	V10-V19.9	E800.3, E801.3, E802.3, E803.3, E804.3, E805.3, E806.3, E807.3, E810.6, E811.6, E812.6, E813.6, E814.6, E815.6, E816.6, E817.6, E818.6, E819.6, E820.6, E821.6, E822.6, E823.6, E824.6, E825.6, E826.1, V13, V13.8, V13.9, V15.2, V15.3, V15.9, V19	E80.03, E80.13, E80.23, E80.33, E80.43, E80.53, E80.63, E80.73, E81.06, E81.16, E81.26, E81.36, E81.46, E81.56, E81.66, E81.76, E81.86, E81.96, E82.06, E82.16, E82.26, E82.36, E82.46, E82.56, E82.61
319	Motorcyclist road injuries	V20-V29.9	V20-V29.9	E810.2-E810.3, E811.2-E811.3, E812.2-E812.3, E813.2-E813.3, E814.2-E814.3, E815.2-E815.3, E816.2-E816.3, E817.2-E817.3, E818.2-E818.3, E819.2-E819.3, E820.2-E820.3, E821.2-E821.3, E822.2-E822.3, E823.2-E823.3, E824.2-E824.3, E825.2-E825.3	E81.02-E81.03, E81.12-E81.13, E81.22-E81.23, E81.32-E81.33, E81.42-E81.43, E81.52-E81.53, E81.62-E81.63, E81.72-E81.73, E81.82-E81.83, E81.92-E81.93, E82.02-E82.03, E82.12-E82.13, E82.22-E82.23, E82.32-E82.33, E82.42-E82.43, E82.52-E82.53
320	Motor vehicle road injuries	V30-V79.9, V87.2-V87.3	V30-V79.9, V87.2-V87.3	E810.0-E810.1, E811.0-E811.1, E812.0-E812.1, E813.0-E813.1, E814.0-E814.1, E815.0-E815.1, E816.0-E816.1, E817.0-E817.1, E818.0-E818.1, E819.0-E819.1, E820.0-E820.1, E821.0-E821.1, E822.0-E822.1, E823.0-E823.1, E824.0-E824.1, E825.0-E825.1, V42, V42.8, V42.9-V43, V47-V47.1	E81.00-E81.01, E81.10-E81.11, E81.20-E81.21, E81.30-E81.31, E81.40-E81.41, E81.50-E81.51, E81.60-E81.61, E81.70-E81.71, E81.80-E81.81, E81.90-E81.91, E82.00-E82.01, E82.10-E82.11, E82.20-E82.21, E82.30-E82.31, E82.40-E82.41, E82.50-E82.51
321	Other road injuries	V80-V80.929, V82-V82.9	V80-V80.929, V82-V82.9	E810.4-E810.5, E811.4-E811.5, E812.4-E812.5, E813.4-E813.5, E814.4-E814.5, E815.4-E815.5, E816.4-E816.5, E817.4-E817.5, E818.4-E818.5, E819.4-E819.5, E820.4-E820.5, E821.4-E821.5, E822.4-E822.5, E823.4-E823.5, E824.4-E824.5, E825.4-E825.5, E826.3-E826.4, E827.3-E827.4, E828.4, E829.4	E81.04-E81.05, E81.14-E81.15, E81.24-E81.25, E81.34-E81.35, E81.44-E81.45, E81.54-E81.55, E81.64-E81.65, E81.74-E81.75, E81.84-E81.85, E81.94-E81.95, E82.04-E82.05, E82.14-E82.15, E82.24-E82.25, E82.34-E82.35, E82.44-E82.45, E82.54-E82.55, E82.63-E82.64, E82.73-E82.74, E82.84, E82.94
322	Other transport injuries	V00-V00.898, V05-V05.99, V81-V81.9, V83-V86.99, V88.2-V88.3, V90-V98.8	V00-V00.898, V05-V05.99, V81-V81.9, V83-V86.99, V88.2-V98.8	E800-E800.2, E801-E801.2, E802-E802.2, E803-E803.2, E804-E804.2, E805-E805.2, E806-E806.2, E807-E807.2, E810.7, E820.7, E821.7, E826.2, E827.2, E828.2, E830-E838.9, E840-E849.9, E929.1	E80.0-E80.02, E80.1-E80.12, E80.2-E80.22, E80.3-E80.32, E80.4-E80.42, E80.5-E80.52, E80.6-E80.62, E80.7-E80.72, E81.07, E82.07, E82.17, E82.62, E82.72, E82.82, E83.0-E84.99, E92.91
323	Unintentional injuries	D69.5-D69.59, D70.1-D70.2, D78-D78.89, D89.81-D89.813, E03.2, E06.4, E09-E09.9, E16.0, E23.1, E24.2, E27.3, E36-E36.8, E66.1, E86.02-E87.99, E89-E89.9, G21.0-G21.19, G24.0-G24.09, G25.1, G25.4, G25.6-G25.79, G62.0, G72.0, G93.7, G96.0, G96.11, G97-G97.9, H02.81-H02.819, H05.33-H05.339, H05.42-H05.53, H44.6-H44.799, H59-H59.89, H91.0-H91.09, H95-H95.9, I95.2-I95.81, I97-I97.9, J70-J70.5, J95-J95.9…	D69.5-D69.59, D70.1-D70.2, D78-D78.89, D89.81-D89.813, E03.2, E06.4, E09-E09.9, E16.0, E23.1, E24.2, E27.3, E36-E36.8, E66.1, E89-E89.9, G21.0-G25.79, G62.0-G97.9, H02.81-H02.819, H05.33-H05.339, H05.42-H05.53, H44.6-H44.799, H59-H59.89, H91.0-H91.09, H95-H95.9, I95.2-I97.9, J70-J70.5, J95-J95.9, K08.5-K08.59, K43-K43.9, K52.0, K62.7, K68.11, K91-K91.9, K94-K95.89, L23.3, L27.0-L27.1, L55-L55.9, …	244.0-244.1, 244.3, 251.3, 253.7, 279.5-279.53, 331.81, 333.92, 349-349.9, 357.6, 359.24, 360.5-360.69, 374.86, 376.6, 379.6-379.63, 440.3-440.32, 457.0, 458.2-458.29, 518.6-518.7, 519.0-519.1, 525.6-525.79, 526.62-526.63, 530.86-530.87, 536.4-536.49, 539-539.9, 551.2-551.29, 552.2-552.29, 553.2-553.29, 564.2-564.4, 569.6-569.8, 579.3, 595.82, 596.81-596.83, 598.2, 612-612.1, 709.4, 770.1-770.18,…	244.0-244.1, 244.3, 251.3, 253.7, 279.5-279.53, 331.81, 333.92, 349-349.9, 357.6-359.24, 360.5-360.69, 374.86, 376.6, 379.6-379.63, 440.3-440.32, 457.0, 458.2-458.29, 518.6-519.1, 525.6-525.79, 526.62-526.63, 530.86-530.87, 536.4-536.49, 539-539.9, 551.2-551.29, 552.2-552.29, 553.2-553.29, 564.2-564.4, 569.6-569.8, 579.3, 595.82, 596.81-596.83, 598.2, 612-612.1, 709.4, 770.1-770.18, 779.4-780.66,…
324	Falls	W00-W19.9	W00-W19.9	E880-E886.99, E888-E888.9, E929.3	E88.0-E88.89, E92.93
325	Drowning	W65-W70.9, W73-W74.9	W65-W74.9	E910-E910.99	E91.0-E91.099
326	Fire, heat, and hot substances	X00-X06.9, X08-X19.9	X00-X19.9	E890-E899.09, E924-E924.99, E929.4	E89.0-E89.909, E92.4-E92.499, E92.94
327	Poisonings	E86.02-E86.99, J70.5, X40-X44.9, X46-X49.9, Y10-Y14.9, Y16-Y19.9	J70.5, X46-X48.9	E850.3-E858.99, E862-E869.99, E929.2	E85.6-E86.999
328	Poisoning by carbon monoxide	E86.2-E86.29, E86.8-E86.89, J70.5, X47-X47.9	J70.5, X47-X47.9	E862-E862.99, E868-E869.99	E86.2-E86.299, E86.8-E86.899, E86.990-E86.999
329	Poisoning by other means	E86.02-E86.19, E86.3-E86.7, E86.9-E86.99, X40-X44.9, X46-X46.9, X48-X49.9, Y10-Y14.9, Y16-Y19.9	X46-X46.9, X48-X48.9	E850.3-E858.99, E863-E866.99	E85.6-E86.199, E86.3-E86.709, E86.9-E86.99
330	Exposure to mechanical forces	W20-W38.9, W40-W43.9, W45.0-W45.2, W46-W46.2, W49-W52	W20-W38.9, W40-W43.9, W45.0-W45.2, W46-W52	E916-E922.99, E928.1-E928.7	E91.6-E92.299, E92.81-E92.87
331	Unintentional firearm injuries	W32-W34.9	W32-W34.9	E922-E922.99, E928.7	E92.2-E92.299, E92.87
332	Other exposure to mechanical forces	W20-W31.9, W35-W38.9, W40-W43.9, W45.0-W45.2, W46-W46.2, W49-W52	W20-W31.9, W35-W38.9, W40-W43.9, W45.0-W45.2, W46-W52	E916-E921.99, E928.1-E928.6	E91.6-E92.199, E92.81-E92.86
333	Adverse effects of medical treatment	D69.5-D69.59, D70.1-D70.2, D78-D78.89, D89.81-D89.813, E03.2, E06.4, E09-E09.9, E16.0, E23.1, E24.2, E27.3, E36-E36.8, E66.1, E87.0-E87.99, E89-E89.9, G21.0-G21.19, G24.0-G24.09, G25.1, G25.4, G25.6-G25.79, G62.0, G72.0, G93.7, G96.0, G96.11, G97-G97.9, H05.33-H05.339, H05.42-H05.53, H59-H59.89, H91.0-H91.09, H95-H95.9, I95.2-I95.81, I97-I97.9, J70-J70.4, J95-J95.9, K08.5-K08.59, K43-K43.9, K52.0…	D69.5-D69.59, D70.1-D70.2, D78-D78.89, D89.81-D89.813, E03.2, E06.4, E09-E09.9, E16.0, E23.1, E24.2, E27.3, E36-E36.8, E66.1, E89-E89.9, G21.0-G25.79, G62.0-G97.9, H05.33-H05.339, H05.42-H05.53, H59-H59.89, H91.0-H91.09, H95-H95.9, I95.2-I97.9, J70-J70.4, J95-J95.9, K08.5-K08.59, K43-K43.9, K52.0, K62.7, K68.11, K91-K91.9, K94-K95.89, L23.3, L27.0-L27.1, L56.0-L56.1, L64.0, L76-L76.82, M10.2-M10.…	244.0-244.1, 244.3, 251.3, 253.7, 279.5-279.53, 331.81, 333.92, 349-349.9, 357.6, 359.24, 379.6-379.63, 440.3-440.32, 457.0, 458.2-458.29, 518.6-518.7, 519.0-519.1, 525.6-525.79, 526.62-526.63, 530.86-530.87, 536.4-536.49, 539-539.9, 551.2-551.29, 552.2-552.29, 553.2-553.29, 564.2-564.4, 569.6-569.8, 579.3, 595.82, 596.81-596.83, 598.2, 612-612.1, 779.4-779.5, 780.62-780.66, 995.89, E870-E876.9, …	244.0-244.1, 244.3, 251.3, 253.7, 279.5-279.53, 331.81, 333.92, 349-349.9, 357.6-359.24, 379.6-379.63, 440.3-440.32, 457.0, 458.2-458.29, 518.6-519.1, 525.6-525.79, 526.62-526.63, 530.86-530.87, 536.4-536.49, 539-539.9, 551.2-551.29, 552.2-552.29, 553.2-553.29, 564.2-564.4, 569.6-569.8, 579.3, 595.82, 596.81-596.83, 598.2, 612-612.1, 779.4-780.66, 995.89, E87.0-E87.99, E93.0-E94.99, V44-V45.89
334	Animal contact	W52.0-W62.9, W64-W64.9, X20-X29.9	W52.0-W64.9, X20-X29.9	E905-E906.99	E90.5-E90.699
335	Venomous animal contact		W52.3, X20-X29.9		E90.5-E90.599
336	Non-venomous animal contact	W52.0-W62.9, W64-W64.9, X20-X29.9	W52.0-W52.2, W52.4-W64.9	E905-E906.99	E90.6-E90.699
337	Foreign body	H02.81-H02.819, H44.6-H44.799, M60.2-M60.28, W44-W45, W45.3-W45.9, W75-W76.9, W78-W80.9, W83-W84.9	H02.81-H02.819, H44.6-H44.799, M60.2-M60.28, W44-W45, W45.3-W45.9, W75-W76.9, W78-W80.9, W83-W84.9	360.5-360.69, 374.86, 376.6, 709.4, 770.1-770.18, E911-E912.09, E913.8-E915.09	360.5-360.69, 374.86, 376.6, 709.4, 770.1-770.18, E91.1-E91.319, E91.38-E91.509
338	Pulmonary aspiration and foreign body in airway	W75-W76.9, W78-W80.9, W83-W84.9	W75-W76.9, W78-W80.9, W83-W84.9	770.1-770.18, E911-E912.09, E913.8-E913.99	770.1-770.18, E91.1-E91.319, E91.38-E91.399
339	Foreign body in eyes	H02.81-H02.819, H44.6-H44.799	H02.81-H02.819, H44.6-H44.799	360.5-360.69, 374.86, 376.6, E914-E914.09	360.5-360.69, 374.86, 376.6, E91.4-E91.409
340	Foreign body in other body part	M60.2-M60.28, W44-W45, W45.3-W45.9	M60.2-M60.28, W44-W45, W45.3-W45.9	709.4, E915-E915.09	709.4, E91.5-E91.509
341	Environmental heat and cold exposure	L55-L55.9, L58-L58.9, W88-W94.9, W97.9, W99-W99.9, X30-X32.9, X39-X39.9	L55-L55.9, L58-L58.9, W88-W99.9, X30-X32.9, X39-X39.9	E900-E902.99, E926-E926.99, E929.5	E90.0-E90.299, E92.6-E92.699, E92.95
342	Exposure to forces of nature	X33-X38.9	X33-X38.9	E907-E909.9	E90.7-E90.99
343	Other unintentional injuries	W39-W39.9, W77-W77.9, W81-W81.9, W85-W87.9, X50-X58.9	W39-W39.9, W77-W77.9, W81-W81.9, W85-W87.9, X50-X58.9	E903-E904.99, E913.2-E913.39, E923-E923.99, E927-E928.09, E928.8-E928.89	E90.3-E90.499, E91.32-E91.339, E92.3-E92.399, E92.5-E92.599, E92.7-E92.809, E92.88-E92.889
344	Self-harm and interpersonal violence	T74.2-U03, X60-X64.9, X66-Y08.9, Y35-Y38.9, Y87.0-Y87.2, Y89.0-Y89.1	T74.2-U03, X60-X64.9, X66-Y08.9, Y35-Y38.9, Y87.0-Y87.2, Y89.0-Y89.1	E950-E979.9, E990-E999.1	E95.0-E99.91
345	Self-harm	X60-X64.9, X66-X84.9, Y87.0	X60-X64.9, X66-X84.9, Y87.0	E950-E959	E95.0-E95.9
346	Self-harm by firearm	X72-X74.9	X72-X74.9	E955-E955.9	E95.5-E95.59
347	Self-harm by other specified means	X60-X64.9, X66-X71.9, X75-X84.9, Y87.0	X60-X64.9, X66-X71.9, X75-X84.9, Y87.0	E950-E954, E956-E959	E95.0-E95.4, E95.6-E95.9
348	Interpersonal violence	T74.2-T76.22, X85-Y08.9, Y87.1-Y87.2	T74.2-T76.22, X85-Y08.9, Y87.1-Y87.2	E960-E969	E96.0-E96.9
349	Physical violence by firearm	X93-X95.9	X93-X95.9	E965-E965.4	E96.5-E96.54
350	Physical violence by sharp object	X99-X99.9	X99-X99.9	E966	E96.6
351	Sexual violence	T74.2-T76.22, Y05-Y05.9	T74.2-T76.22, Y05-Y05.9	E960-E960.1	E96.0-E96.01
352	Physical violence by other means	X85-X92.9, X96-X98.9, Y00-Y04.9, Y06-Y08.9, Y87.1-Y87.2	X85-X92.9, X96-X98.9, Y00-Y04.9, Y06-Y08.9, Y87.1-Y87.2	E961-E964, E965.5-E965.9, E967-E969	E96.1-E96.4, E96.55-E96.59, E96.7-E96.9
353	Conflict and terrorism	U00-U03, Y36-Y38.9, Y89.1	U00-U03, Y36-Y38.9, Y89.1	E979-E979.9, E990-E999.1	E97.9-E99.91
354	Executions and police conflict	Y35-Y35.93, Y89.0	Y35-Y35.93, Y89.0	E970-E978	E97.0-E97.8
0	NOTE: This is a comprehensive mapping of ICD codes to GBD categories for Nonfatal Estimation based on Hospital Inpatient data. Not all causes use Hospital data. Detailed case definitions disease by disease are provided in the disease and injury specific write-ups. A small number of causes don't use ICD codes.
