# Supplementary material for: Trends in incidence and mortality of esophageal cancer in China 1990−2019: A joinpoint and age-period-cohort analysis
Source: Front Oncol. 2022 Aug 15;12:887011. doi: 10.3389/fonc.2022.887011 (PMC9420985; doi:10.3389/fonc.2022.887011)
Supplement: Supplementary file 3 [file Table_3.xlsx]

## Sheet: Sheet1
TABLE S3 │ Age-period-cohort (APC) model analysis results of esophageal cancer incidence in female in China.
case	Coef	Std.Err.	z	P>|z|	low	up	RR
age_20	-2.82275	0.0176843	-159.62	0	-2.85741	-2.78809	0.0594423
age_25	-2.62628	0.0141723	-185.31	0	-2.65406	-2.5985	0.072347			Deviance = 7186.540429 (1/df) Deviance = 138.2027
age_30	-2.19641	0.011445	-191.91	0	-2.21884	-2.17398	0.111202			Pearson = 7031.227219 (1/df) Pearson = 135.2159
age_35	-1.77982	0.0091802	-193.88	0	-1.79781	-1.76183	0.168668
age_40	-0.993567	0.0067319	-147.59	0	-1.00676	-0.980372	0.370254
age_45	-0.344703	0.0053547	-64.37	0	-0.355198	-0.334208	0.708431			AIC = 91.69936
age_50	0.139539	0.0044575	31.3	0	0.130802	0.148275	1.14974			Log likelihood = -4088.471126 BIC = 6952.55
age_55	0.531437	0.0037139	143.09	0	0.524158	0.538716	1.70138
age_60	0.948272	0.0030543	310.47	0	0.942286	0.954259	2.58125
age_65	1.26818	0.0026872	471.93	0	1.26291	1.27345	3.55437
age_70	1.51829	0.002651	572.73	0	1.51309	1.52348	4.5644
age_75	1.58862	0.003004	528.84	0	1.58273	1.59451	4.89698
age_80	1.66807	0.0036283	459.74	0	1.66096	1.67518	5.30191
age_85	1.60867	0.0046649	344.84	0	1.59953	1.61782	4.99618
age_90	1.49246	0.0069714	214.08	0	1.47879	1.50612	4.44802
period_1990	-0.0723542	0.0026719	-27.08	0	-0.0775909	-0.0671174	0.930201
period_1995	-0.019551	0.0020251	-9.65	0	-0.0235201	-0.0155819	0.980639
period_2000	0.168512	0.0015099	111.61	0	0.165553	0.171471	1.18354
period_2005	0.128794	0.0015375	83.77	0	0.12578	0.131807	1.13746
period_2010	-0.0844364	0.0020264	-41.67	0	-0.0884081	-0.0804647	0.91903
period_2015	-0.120964	0.0026045	-46.44	0	-0.126069	-0.11586	0.886066
cohort_1900	1.07452	0.0204425	52.56	0	1.03446	1.11459	2.92859
cohort_1905	1.04966	0.0098591	106.47	0	1.03034	1.06898	2.85668
cohort_1910	0.982277	0.0068287	143.85	0	0.968893	0.99566	2.67053
cohort_1915	0.964854	0.0054566	176.82	0	0.954159	0.975548	2.6244
cohort_1920	0.946907	0.0047473	199.46	0	0.937602	0.956211	2.57772
cohort_1925	0.91101	0.0043874	207.64	0	0.902411	0.919609	2.48683
cohort_1930	0.793057	0.004343	182.61	0	0.784545	0.80157	2.21014
cohort_1935	0.640775	0.0045198	141.77	0	0.631916	0.649634	1.89795
cohort_1940	0.457939	0.0049133	93.2	0	0.448309	0.467569	1.58081
cohort_1945	0.340303	0.005387	63.17	0	0.329745	0.350861	1.40537
cohort_1950	0.15979	0.0059617	26.8	0	0.148105	0.171475	1.17326
cohort_1955	-0.0832413	0.0066971	-12.43	0	-0.0963673	-0.0701152	0.920129
cohort_1960	-0.439108	0.0078068	-56.25	0	-0.45441	-0.423807	0.644611
cohort_1965	-0.656386	0.0085792	-76.51	0	-0.673201	-0.639571	0.518723
cohort_1970	-0.845601	0.0098013	-86.27	0	-0.864811	-0.826391	0.429299
cohort_1975	-1.01289	0.0128112	-79.06	0	-1.038	-0.987777	0.363169
cohort_1980	-1.16384	0.0178612	-65.16	0	-1.19884	-1.12883	0.312286
cohort_1985	-1.34177	0.022719	-59.06	0	-1.3863	-1.29725	0.261382
cohort_1990	-1.37837	0.0305444	-45.13	0	-1.43823	-1.3185	0.25199
cohort_1995	-1.39989	0.0596753	-23.46	0	-1.51686	-1.28293	0.246623
