# Supplementary material for: Trends in incidence and mortality of esophageal cancer in China 1990−2019: A joinpoint and age-period-cohort analysis
Source: Front Oncol. 2022 Aug 15;12:887011. doi: 10.3389/fonc.2022.887011 (PMC9420985; doi:10.3389/fonc.2022.887011)
Supplement: Supplementary file 4 [file Table_4.xlsx]

## Sheet: Sheet1
TABLE S4 │ Age-period-cohort (APC) model analysis results of esophageal cancer incidence in male in China.
case	Coef	Std.Err.	z	P>|z|	low	up	RR
age_20	-3.62314	0.0172617	-209.89	0	-3.65697	-3.5893	0.0266988
age_25	-3.39389	0.0133171	-254.85	0	-3.41999	-3.36779	0.0335779			Deviance = 5123.823188 (1/df) Deviance = 98.53506
age_30	-2.31797	0.0082558	-280.77	0	-2.33415	-2.30178	0.0984738			Pearson = 5103.577557 (1/df) Pearson = 98.14572
age_35	-1.40811	0.0059229	-237.74	0	-1.41972	-1.39651	0.244604
age_40	-0.447738	0.0045189	-99.08	0	-0.456595	-0.438882	0.639072			AIC = 69.51622
age_45	0.12169	0.003724	32.68	0	0.114391	0.128989	1.1294			Log likelihood = -3090.230122 BIC = 4889.833
age_50	0.586629	0.0030963	189.46	0	0.58056	0.592697	1.79792
age_55	0.923304	0.0026022	354.82	0	0.918204	0.928405	2.5176
age_60	1.12888	0.0022744	496.33	0	1.12442	1.13334	3.09219
age_65	1.27562	0.0021911	582.19	0	1.27132	1.27991	3.58091
age_70	1.42608	0.002358	604.78	0	1.42146	1.4307	4.16236
age_75	1.42109	0.0027822	510.78	0	1.41563	1.42654	4.14162
age_80	1.42971	0.0033995	420.57	0	1.42304	1.43637	4.17747
age_85	1.53587	0.0043353	354.27	0	1.52737	1.54437	4.64536
age_90	1.34197	0.0084638	158.56	0	1.32539	1.35856	3.82659
period_1990	-0.31759	0.002125	-149.45	0	-0.321755	-0.313425	0.727901
period_1995	-0.20264	0.0015405	-131.55	0	-0.20566	-0.199621	0.816572
period_2000	0.0579064	0.0010483	55.24	0	0.0558517	0.0599611	1.05962
period_2005	0.157102	0.0010196	154.08	0	0.155104	0.159101	1.17012
period_2010	0.130788	0.0014458	90.46	0	0.127954	0.133621	1.13973
period_2015	0.174434	0.0020126	86.67	0	0.17049	0.178379	1.19057
cohort_1900	1.19776	0.0297249	40.3	0	1.13951	1.25602	3.3127
cohort_1905	1.1271	0.0109306	103.11	0	1.10567	1.14852	3.08669
cohort_1910	1.0869	0.0073216	148.45	0	1.07255	1.10125	2.96506
cohort_1915	1.04819	0.0059421	176.4	0	1.03654	1.05984	2.85248
cohort_1920	0.992014	0.0052069	190.52	0	0.981808	1.00222	2.69666
cohort_1925	0.884809	0.0047303	187.05	0	0.875537	0.89408	2.42252
cohort_1930	0.722567	0.0044317	163.04	0	0.71388	0.731252	2.05971
cohort_1935	0.556056	0.0042798	129.93	0	0.547668	0.564445	1.74378
cohort_1940	0.381091	0.0042785	89.07	0	0.372705	0.389476	1.46388
cohort_1945	0.271357	0.0043893	61.82	0	0.262754	0.27996	1.31174
cohort_1950	0.107832	0.0046168	23.36	0	0.0987835	0.116881	1.11386
cohort_1955	-0.0931361	0.004968	-18.75	0	-0.102873	-0.0833989	0.911069
cohort_1960	-0.365321	0.0054796	-66.67	0	-0.376061	-0.354581	0.693974
cohort_1965	-0.567982	0.0059822	-94.94	0	-0.579707	-0.556257	0.566668
cohort_1970	-0.843465	0.006739	-125.16	0	-0.856673	-0.830256	0.430217
cohort_1975	-1.08965	0.0083196	-130.97	0	-1.10596	-1.07334	0.336334
cohort_1980	-1.15577	0.011415	-101.25	0	-1.17815	-1.1334	0.314814
cohort_1985	-1.25795	0.0159241	-79	0	-1.28916	-1.22674	0.284235
cohort_1990	-1.46029	0.0264737	-55.16	0	-1.51217	-1.4084	0.23217
cohort_1995	-1.54211	0.0516231	-29.87	0	-1.64329	-1.44093	0.213929
