# Supplementary material for: Trends in incidence and mortality of esophageal cancer in China 1990−2019: A joinpoint and age-period-cohort analysis
Source: Front Oncol. 2022 Aug 15;12:887011. doi: 10.3389/fonc.2022.887011 (PMC9420985; doi:10.3389/fonc.2022.887011)
Supplement: Supplementary file 5 [file Table_5.xlsx]

## Sheet: Sheet1
TABLE S5 │ Age-period-cohort (APC) model analysis results of esophageal cancer mortality in female in China.
case	Coef	Std.Err.	z	P>|z|	low	up	RR
age_20	-3.07037	0.0238343	-128.82	0	-3.11708	-3.02365	0.0464041		Deviance = 5234.468166 (1/df) Deviance = 100.6628
age_25	-2.8408	0.0185653	-153.02	0	-2.87719	-2.80442	0.0583788		Pearson = 5144.692218 (1/df) Pearson = 98.93639
age_30	-2.36035	0.0144749	-163.06	0	-2.38872	-2.33198	0.0943872
age_35	-1.96357	0.0115321	-170.27	0	-1.98617	-1.94097	0.140357		AIC = 69.79235
age_40	-1.16003	0.0083848	-138.35	0	-1.17647	-1.1436	0.313475		Log likelihood = -3102.65592 BIC = 5000.478
age_45	-0.573024	0.0067187	-85.29	0	-0.586193	-0.559856	0.563818
age_50	0.0079336	0.0054349	1.46	0.144	-0.0027186	0.0185858	1.00797
age_55	0.456322	0.0044221	103.19	0	0.447655	0.464989	1.57826
age_60	0.927746	0.0035605	260.56	0	0.920768	0.934725	2.5288
age_65	1.2944	0.0031044	416.95	0	1.28832	1.30049	3.64882
age_70	1.60452	0.0031235	513.69	0	1.5984	1.61064	4.97548
age_75	1.7799	0.0036292	490.44	0	1.77279	1.78701	5.92926
age_80	1.90247	0.004473	425.32	0	1.8937	1.91124	6.70242
age_85	1.99515	0.0056136	355.41	0	1.98415	2.00615	7.35331
age_90	1.9997	0.0075795	263.83	0	1.98485	2.01456	7.38685
period_1990	0.0313221	0.0032832	9.54	0	0.0248871	0.0377572	1.03182
period_1995	0.0461818	0.0023341	19.79	0	0.0416071	0.0507565	1.04726
period_2000	0.193885	0.0015848	122.34	0	0.190779	0.196991	1.21396
period_2005	0.107402	0.0016346	65.7	0	0.104198	0.110605	1.11338
period_2010	-0.15296	0.0023857	-64.12	0	-0.157636	-0.148284	0.858164
period_2015	-0.225831	0.0032759	-68.94	0	-0.232251	-0.21941	0.797853
cohort_1900	1.1226	0.0177617	63.2	0	1.08779	1.15741	3.07283
cohort_1905	1.10667	0.0098545	112.3	0	1.08736	1.12599	3.02427
cohort_1910	1.08264	0.0074943	144.46	0	1.06795	1.09733	2.95245
cohort_1915	1.07196	0.0063486	168.85	0	1.05951	1.0844	2.92109
cohort_1920	1.06554	0.0057707	184.65	0	1.05423	1.07685	2.9024
cohort_1925	1.03443	0.0055539	186.25	0	1.02354	1.04531	2.81349
cohort_1930	0.917215	0.0056829	161.4	0	0.906077	0.928354	2.50231
cohort_1935	0.762589	0.0060747	125.54	0	0.750683	0.774495	2.14382
cohort_1940	0.581626	0.0066985	86.83	0	0.568497	0.594754	1.78894
cohort_1945	0.45078	0.0074387	60.6	0	0.436201	0.46536	1.56954
cohort_1950	0.257734	0.0082808	31.12	0	0.241504	0.273964	1.29399
cohort_1955	-0.0076215	0.0092932	-0.82	0.412	-0.0258359	0.0105929	0.992407
cohort_1960	-0.394155	0.0107254	-36.75	0	-0.415176	-0.373133	0.67425
cohort_1965	-0.657723	0.0118573	-55.47	0	-0.680963	-0.634483	0.518029
cohort_1970	-0.897787	0.013576	-66.13	0	-0.924395	-0.871178	0.40747
cohort_1975	-1.12518	0.0177543	-63.38	0	-1.15998	-1.09039	0.324593
cohort_1980	-1.33145	0.0252196	-52.79	0	-1.38088	-1.28202	0.264093
cohort_1985	-1.58387	0.0332938	-47.57	0	-1.64912	-1.51861	0.20518
cohort_1990	-1.68754	0.0469001	-35.98	0	-1.77946	-1.59561	0.184975
cohort_1995	-1.76845	0.095969	-18.43	0	-1.95655	-1.58035	0.170597
