# Supplementary material for: Trends in incidence and mortality of esophageal cancer in China 1990−2019: A joinpoint and age-period-cohort analysis
Source: Front Oncol. 2022 Aug 15;12:887011. doi: 10.3389/fonc.2022.887011 (PMC9420985; doi:10.3389/fonc.2022.887011)
Supplement: Supplementary file 6 [file DataSheet_1.csv]

Citation
Chinese Center for Disease Control and Prevention (CCDC). China Disease Surveillance Points 2004 - China CDC
Chinese Center for Disease Control and Prevention (CCDC). China Disease Surveillance Points 2005 - China CDC
Chinese Center for Disease Control and Prevention (CCDC). China Disease Surveillance Points 2006 - China CDC
Chinese Center for Disease Control and Prevention (CCDC). China Disease Surveillance Points 2007 - China CDC
Chinese Center for Disease Control and Prevention (CCDC). China Disease Surveillance Points 1991 - China CDC
Chinese Center for Disease Control and Prevention (CCDC). China Disease Surveillance Points 1992 - China CDC
Chinese Center for Disease Control and Prevention (CCDC). China Disease Surveillance Points 1993 - China CDC
Chinese Center for Disease Control and Prevention (CCDC). China Disease Surveillance Points 1994 - China CDC
Chinese Center for Disease Control and Prevention (CCDC). China Disease Surveillance Points 1995 - China CDC
Chinese Center for Disease Control and Prevention (CCDC). China Disease Surveillance Points 1996 - China CDC
Chinese Center for Disease Control and Prevention (CCDC). China Disease Surveillance Points 1997 - China CDC
Chinese Center for Disease Control and Prevention (CCDC). China Disease Surveillance Points 1998 - China CDC
Chinese Center for Disease Control and Prevention (CCDC). China Disease Surveillance Points 1999 - China CDC
Chinese Center for Disease Control and Prevention (CCDC). China Disease Surveillance Points 2001 - China CDC
Chinese Center for Disease Control and Prevention (CCDC). China Disease Surveillance Points 2002 - China CDC
Chinese Center for Disease Control and Prevention (CCDC). China Disease Surveillance Points 2000 - China CDC
Hong Kong Vital Registration - Deaths 1994 ICD9 as it appears in World Health Organization (WHO). WHO Mortality Database Version November 2015. Geneva, Switzerland: World Health Organization (WHO)
Hong Kong Vital Registration - Deaths 1995 ICD9 as it appears in World Health Organization (WHO). WHO Mortality Database Version November 2015. Geneva, Switzerland: World Health Organization (WHO)
Hong Kong Vital Registration - Deaths 1996 ICD9 as it appears in World Health Organization (WHO). WHO Mortality Database Version November 2015. Geneva, Switzerland: World Health Organization (WHO)
Hong Kong Vital Registration - Deaths 1997 ICD9 as it appears in World Health Organization (WHO). WHO Mortality Database Version November 2015. Geneva, Switzerland: World Health Organization (WHO)
Hong Kong Vital Registration - Deaths 1998 ICD9 as it appears in World Health Organization (WHO). WHO Mortality Database Version November 2015. Geneva, Switzerland: World Health Organization (WHO)
Hong Kong Vital Registration - Deaths 1999 ICD9 as it appears in World Health Organization (WHO). WHO Mortality Database Version November 2015. Geneva, Switzerland: World Health Organization (WHO)
Hong Kong Vital Registration - Deaths 2000 ICD9 as it appears in World Health Organization (WHO). WHO Mortality Database Version November 2015. Geneva, Switzerland: World Health Organization (WHO)
Macau Vital Registration - Deaths 1994 ICD9 as it appears in World Health Organization (WHO). WHO Mortality Database Version November 2015. Geneva, Switzerland: World Health Organization (WHO)
Hong Kong Vital Registration - Deaths 1980 ICD9 as it appears in World Health Organization (WHO). WHO Mortality Database Version September 2016. Geneva, Switzerland: World Health Organization (WHO)
Hong Kong Vital Registration - Deaths 1981 ICD9 as it appears in World Health Organization (WHO). WHO Mortality Database Version September 2016. Geneva, Switzerland: World Health Organization (WHO)
Hong Kong Vital Registration - Deaths 1982 ICD9 as it appears in World Health Organization (WHO). WHO Mortality Database Version September 2016. Geneva, Switzerland: World Health Organization (WHO)
Hong Kong Vital Registration - Deaths 1983 ICD9 as it appears in World Health Organization (WHO). WHO Mortality Database Version September 2016. Geneva, Switzerland: World Health Organization (WHO)
Hong Kong Vital Registration - Deaths 1984 ICD9 as it appears in World Health Organization (WHO). WHO Mortality Database Version September 2016. Geneva, Switzerland: World Health Organization (WHO)
Hong Kong Vital Registration - Deaths 1985 ICD9 as it appears in World Health Organization (WHO). WHO Mortality Database Version September 2016. Geneva, Switzerland: World Health Organization (WHO)
Hong Kong Vital Registration - Deaths 1986 ICD9 as it appears in World Health Organization (WHO). WHO Mortality Database Version September 2016. Geneva, Switzerland: World Health Organization (WHO)
Hong Kong Vital Registration - Deaths 1987 ICD9 as it appears in World Health Organization (WHO). WHO Mortality Database Version September 2016. Geneva, Switzerland: World Health Organization (WHO)
Hong Kong Vital Registration - Deaths 1988 ICD9 as it appears in World Health Organization (WHO). WHO Mortality Database Version September 2016. Geneva, Switzerland: World Health Organization (WHO)
Hong Kong Vital Registration - Deaths 1989 ICD9 as it appears in World Health Organization (WHO). WHO Mortality Database Version September 2016. Geneva, Switzerland: World Health Organization (WHO)
Hong Kong Vital Registration - Deaths 1990 ICD9 as it appears in World Health Organization (WHO). WHO Mortality Database Version September 2016. Geneva, Switzerland: World Health Organization (WHO)
Hong Kong Vital Registration - Deaths 1991 ICD9 as it appears in World Health Organization (WHO). WHO Mortality Database Version September 2016. Geneva, Switzerland: World Health Organization (WHO)
Hong Kong Vital Registration - Deaths 1992 ICD9 as it appears in World Health Organization (WHO). WHO Mortality Database Version September 2016. Geneva, Switzerland: World Health Organization (WHO)
Hong Kong Vital Registration - Deaths 1993 ICD9 as it appears in World Health Organization (WHO). WHO Mortality Database Version September 2016. Geneva, Switzerland: World Health Organization (WHO)
Chinese Center for Disease Control and Prevention (CCDC). China Disease Surveillance Points and Death Registration 2008 - China CDC
Chinese Center for Disease Control and Prevention (CCDC). China Disease Surveillance Points and Death Registration 2009 - China CDC
Chinese Center for Disease Control and Prevention (CCDC). China Disease Surveillance Points and Death Registration 2010 - China CDC
Chinese Center for Disease Control and Prevention (CCDC). China Disease Surveillance Points and Death Registration 2011 - China CDC
Chinese Center for Disease Control and Prevention (CCDC). China Disease Surveillance Points and Death Registration 2012 - China CDC
Chinese Center for Disease Control and Prevention (CCDC). China Disease Surveillance Points 2013 - China CDC
Chinese Center for Disease Control and Prevention (CCDC). China Disease Surveillance Points 2014 - China CDC
Chinese Center for Disease Control and Prevention (CCDC). China Disease Surveillance Points 2015 - China CDC
Hong Kong Vital Registration - Deaths 2001 ICD10 as it appears in World Health Organization (WHO). WHO Mortality Database Version October 2017. Geneva, Switzerland: World Health Organization (WHO)
Hong Kong Vital Registration - Deaths 2002 ICD10 as it appears in World Health Organization (WHO). WHO Mortality Database Version October 2017. Geneva, Switzerland: World Health Organization (WHO)
Hong Kong Vital Registration - Deaths 2003 ICD10 as it appears in World Health Organization (WHO). WHO Mortality Database Version October 2017. Geneva, Switzerland: World Health Organization (WHO)
Hong Kong Vital Registration - Deaths 2004 ICD10 as it appears in World Health Organization (WHO). WHO Mortality Database Version October 2017. Geneva, Switzerland: World Health Organization (WHO)
Hong Kong Vital Registration - Deaths 2005 ICD10 as it appears in World Health Organization (WHO). WHO Mortality Database Version October 2017. Geneva, Switzerland: World Health Organization (WHO)
Hong Kong Vital Registration - Deaths 2006 ICD10 as it appears in World Health Organization (WHO). WHO Mortality Database Version October 2017. Geneva, Switzerland: World Health Organization (WHO)
Hong Kong Vital Registration - Deaths 2007 ICD10 as it appears in World Health Organization (WHO). WHO Mortality Database Version October 2017. Geneva, Switzerland: World Health Organization (WHO)
Hong Kong Vital Registration - Deaths 2009 ICD10 as it appears in World Health Organization (WHO). WHO Mortality Database Version October 2017. Geneva, Switzerland: World Health Organization (WHO)
Hong Kong Vital Registration - Deaths 2008 ICD10 as it appears in World Health Organization (WHO). WHO Mortality Database Version October 2017. Geneva, Switzerland: World Health Organization (WHO)
Hong Kong Vital Registration - Deaths 2010 ICD10 as it appears in World Health Organization (WHO). WHO Mortality Database Version October 2017. Geneva, Switzerland: World Health Organization (WHO)
Hong Kong Vital Registration - Deaths 2011 ICD10 as it appears in World Health Organization (WHO). WHO Mortality Database Version October 2017. Geneva, Switzerland: World Health Organization (WHO)
Hong Kong Vital Registration - Deaths 2012 ICD10 as it appears in World Health Organization (WHO). WHO Mortality Database Version October 2017. Geneva, Switzerland: World Health Organization (WHO)
Hong Kong Vital Registration - Deaths 2013 ICD10 as it appears in World Health Organization (WHO). WHO Mortality Database Version October 2017. Geneva, Switzerland: World Health Organization (WHO)
Chinese Center for Disease Control and Prevention (CCDC). China Disease Surveillance Points 2016 - China CDC
Hong Kong Vital Registration - Deaths 2014 ICD10 as it appears in World Health Organization (WHO). WHO Mortality Database Version April 2018. Geneva, Switzerland: World Health Organization (WHO)
Hong Kong Vital Registration - Deaths 2015 ICD10 as it appears in World Health Organization (WHO). WHO Mortality Database Version April 2018. Geneva, Switzerland: World Health Organization (WHO)
Hong Kong Vital Registration - Deaths 2016 ICD10 as it appears in World Health Organization (WHO). WHO Mortality Database Version May 2019. Geneva, Switzerland: World Health Organization (WHO)
Chinese Center for Disease Control and Prevention (CCDC). China Disease Surveillance Points 2017 - China CDC
Hong Kong Cancer Registry. Hong Kong Cancer Registry Annual Tables 2003-2016. Kowloon, Hong Kong: Hong Kong Cancer Registry
Parkin DM, International Agency for Research on Cancer, International Association of Cancer Registries. Cancer Incidence in Five Continents. Vol. I to VIII. Lyon, France, IARCPress, 2005
Ferlay J, Parkin DM, Curado MP, Bray F, Edwards B, Shin HR and Forman D. Cancer Incidence in Five Continents Time Trends, Volumes I to X and Volume XI: IARC CancerBase No. 9 [Internet]. Lyon, France: International Agency for Research on Cancer; 2010. Available from: http://ci5.iarc.fr
Bray F, Colombet M, Mery L, Piñeros M, Znaor A, Zanetti R and Ferlay J, editors (2017). Cancer Incidence in Five Continents, Vol. XI (electronic version). Lyon: International Agency for Research on Cancer. Available from: http://ci5.iarc.fr
National Central Cancer Registry (China). China Cancer Registry Incidence and Mortality 1990-2009
Forman D, Bray F, Brewster DH, Gombe Mbalawa C, Kohler B, Piñeros M, Steliarova-Foucher E, Swaminathan R and Ferlay J, eds (2013). Cancer Incidence in Five Continents, Vol. X Summary Database (electronic version). Lyon, IARC. http://ci5.iarc.fr
National Central Cancer Registry (China). China Cancer Registry Annual Report 2003-2007. Beijing, China: Military Medical Sciences Press (China)
